# Supplementary material for: A conductive catecholate-based framework coordinated with unsaturated bismuth boosts CO2 electroreduction to formate
Source: Chem Sci. 2023 May 31;14(25):6860–6. doi: 10.1039/d3sc01876h (PMC10306104; doi:10.1039/d3sc01876h)
Supplement: SC-014-D3SC01876H-s002 [file SC-014-D3SC01876H-s002.cif]

# Electronic Supplementary Material (ESI) for Chemical Science.
# This journal is © The Royal Society of Chemistry 2023

####################################################################### 
# 
# This file contains crystal structure data downloaded from the 
# Cambridge Structural Database (CSD) hosted by the Cambridge 
# Crystallographic Data Centre (CCDC).
# 
# Full information about CCDC data access policies and citation 
# guidelines are available at http://www.ccdc.cam.ac.uk/access/V1 
# 
# Audit and citation data items may have been added by the CCDC. 
# Please retain this information to preserve the provenance of 
# this file and to allow appropriate attribution of the data. 
# 
#######################################################################

data_059252-gzq-bihhtp_20230128n
_database_code_depnum_ccdc_archive 'CCDC 2242230'
loop_
_audit_author_name
_audit_author_address
'gao zengqiang'
;Tianjin  university
China
;
_audit_update_record             
;
2023-02-16 deposited with the CCDC.	2023-05-22 downloaded from the CCDC.
;
_audit_creation_date             2023-01-29
_audit_creation_method           
;
Olex2 1.5
(compiled 2022.04.07 svn.rca3783a0 for OlexSys, GUI svn.r6498)
;
_shelx_SHELXL_version_number     2019/3
_chemical_name_common            ?
_chemical_name_systematic        ?
_chemical_formula_moiety         'C36 H18 Bi4 O15.294, H2 O'
_chemical_formula_sum            'C36 H20 Bi4 O16.30'
_chemical_formula_weight         1549.16
_chemical_melting_point          ?
_chemical_oxdiff_formula         'C36 H26.8 Bi4 O19.4'
loop_
_atom_type_symbol
_atom_type_description
_atom_type_scat_dispersion_real
_atom_type_scat_dispersion_imag
_atom_type_scat_source
C C 0.0181 0.0091 'International Tables Vol C Tables 4.2.6.8 and 6.1.1.4'
H H 0.0000 0.0000 'International Tables Vol C Tables 4.2.6.8 and 6.1.1.4'
Bi Bi -4.0111 8.9310 'International Tables Vol C Tables 4.2.6.8 and 6.1.1.4'
O O 0.0492 0.0322 'International Tables Vol C Tables 4.2.6.8 and 6.1.1.4'

_shelx_space_group_comment       
;
The symmetry employed for this shelxl refinement is uniquely defined
by the following loop, which should always be used as a source of
symmetry information in preference to the above space-group names.
They are only intended as comments.
;
_space_group_crystal_system      monoclinic
_space_group_IT_number           14
_space_group_name_H-M_alt        'P 1 21/n 1'
_space_group_name_Hall           '-P 2yn'
loop_
_space_group_symop_operation_xyz
'x, y, z'
'-x+1/2, y+1/2, -z+1/2'
'-x, -y, -z'
'x-1/2, -y-1/2, z-1/2'

_cell_length_a                   16.9776(17)
_cell_length_b                   14.3793(4)
_cell_length_c                   26.623(3)
_cell_angle_alpha                90
_cell_angle_beta                 143.57(2)
_cell_angle_gamma                90
_cell_volume                     3859.8(13)
_cell_formula_units_Z            4
_cell_measurement_reflns_used    7474
_cell_measurement_temperature    159.99(10)
_cell_measurement_theta_max      74.4090
_cell_measurement_theta_min      3.0630
_shelx_estimated_absorpt_T_max   0.445
_shelx_estimated_absorpt_T_min   0.172
_exptl_absorpt_coefficient_mu    35.795
_exptl_absorpt_correction_T_max  0.609
_exptl_absorpt_correction_T_min  0.283
_exptl_absorpt_correction_type   gaussian
_exptl_absorpt_process_details   
;
CrysAlisPro 1.171.42.68a (Rigaku Oxford Diffraction, 2022)
Numerical absorption correction based on gaussian integration over
a multifaceted crystal model
Empirical absorption correction using spherical harmonics,
implemented in SCALE3 ABSPACK scaling algorithm.
;
_exptl_absorpt_special_details   ?
_exptl_crystal_colour            'light black'
_exptl_crystal_density_diffrn    2.666
_exptl_crystal_density_meas      ?
_exptl_crystal_density_method    ?
_exptl_crystal_description       block
_exptl_crystal_F_000             2793
loop_
_exptl_crystal_face_index_h
_exptl_crystal_face_index_k
_exptl_crystal_face_index_l
_exptl_crystal_face_perp_dist
8 -3 -16 0.0134
-8 6 13 0.0145
2 -5 -11 0.0249
-4 9 5 0.0164
2 9 -6 0.0148
-4 -9 5 0.0125
3 7 -11 0.0163
-6 -8 10 0.0130
7 5 -14 0.0153
-9 -3 16 0.0156
-10 1 9 0.0217
5 -8 -10 0.0115
-6 6 2 0.0182
5 2 2 0.0403
-5 -7 11 0.0156
-4 6 11 0.0133
0 -9 0 0.0120

_exptl_crystal_size_max          0.076
_exptl_crystal_size_mid          0.032
_exptl_crystal_size_min          0.027
loop_
_exptl_oxdiff_crystal_face_indexfrac_h
_exptl_oxdiff_crystal_face_indexfrac_k
_exptl_oxdiff_crystal_face_indexfrac_l
_exptl_oxdiff_crystal_face_x
_exptl_oxdiff_crystal_face_y
_exptl_oxdiff_crystal_face_z
7.8108 -3.3212 -16.1103 0.6288 -0.7359 0.2513
-8.2381 5.5396 13.4627 -0.8527 0.5223 -0.0090
2.0638 -5.0887 -10.9952 0.5976 -0.3659 0.7135
-3.7057 8.7944 4.6465 -0.9969 -0.0786 -0.0090
2.2602 8.6959 -5.9370 -0.7603 -0.6495 -0.0090
-3.9512 -8.7133 4.7653 0.7094 0.6062 0.3596
3.3581 6.5671 -10.8256 -0.5017 -0.8189 0.2787
-6.1761 -7.5256 9.7360 0.5055 0.8254 0.2513
7.3807 5.2817 -14.2451 -0.2333 -0.9724 -0.0090
-9.4929 -2.8692 16.1213 -0.0781 0.9898 0.1194
-10.2071 0.7333 9.1089 -0.4348 0.5086 0.7432
4.7062 -7.7024 -9.7465 0.9373 -0.2249 0.2661
-6.1366 6.0385 2.3993 -0.8009 -0.0633 0.5954
5.2619 1.7839 2.1597 -0.0069 -0.0057 -1.0000
-4.9717 -7.3170 10.6511 0.5223 0.8527 -0.0090
-4.0129 5.9908 11.0029 -0.7503 0.3477 -0.4413
0.0141 -8.9784 -0.0056 0.8798 0.3467 0.1737

_exptl_transmission_factor_max   ?
_exptl_transmission_factor_min   ?
_diffrn_reflns_av_R_equivalents  0.0441
_diffrn_reflns_av_unetI/netI     0.0291
_diffrn_reflns_Laue_measured_fraction_full 1.000
_diffrn_reflns_Laue_measured_fraction_max 0.967
_diffrn_reflns_limit_h_max       20
_diffrn_reflns_limit_h_min       -21
_diffrn_reflns_limit_k_max       17
_diffrn_reflns_limit_k_min       -17
_diffrn_reflns_limit_l_max       33
_diffrn_reflns_limit_l_min       -32
_diffrn_reflns_number            50191
_diffrn_reflns_point_group_measured_fraction_full 1.000
_diffrn_reflns_point_group_measured_fraction_max 0.967
_diffrn_reflns_theta_full        67.684
_diffrn_reflns_theta_max         75.621
_diffrn_reflns_theta_min         2.703
_diffrn_ambient_environment      N~2~
_diffrn_ambient_temperature      159.99(10)
_diffrn_detector                 'Hybrid Pixel Array Detector'
_diffrn_detector_area_resol_mean 10.0000
_diffrn_detector_type            HyPix
_diffrn_measured_fraction_theta_full 1.000
_diffrn_measured_fraction_theta_max 0.967
_diffrn_measurement_details      
;
List of Runs (angles in degrees, time in seconds):

  # Type    Start    End  Width  t~exp~   \w     \q     \k     \f   Frames
#--------------------------------------------------------------------------
  1  \w    -27.00  10.00   0.50    0.15    --   47.02 -19.00-150.00   74
  2  \w    -27.00  21.00   0.50    0.15    --   47.02 -19.00-120.00   96
  3  \w    -18.00  38.00   0.50    0.15    --   47.02 -37.00 -60.00  112
  4  \w    -10.00  20.00   0.50    0.15    --   47.02 -19.00   0.00   60
  5  \w     -9.00  39.00   0.50    0.15    --   47.02 -37.00 120.00   96
  6  \w    101.00 133.00   0.50    0.59    --  105.17  45.00  30.00   64
  7  \w     89.00 175.00   0.50    0.59    --  105.17  61.00-150.00  172
  8  \w    104.00 130.00   0.50    0.59    --  105.17 113.00-112.00   52
  9  \w     31.00 102.00   0.50    0.15    --   47.02  57.00 120.00  142
 10  \w     35.00  60.00   0.50    0.59    --  105.17 -61.00   0.00   50
 11  \w      9.00  69.00   0.50    0.15    --   47.02-113.00 155.00  120
 12  \w     87.00 112.00   0.50    0.59    --  105.17-125.00   0.00   50
 13  \w     42.00  84.00   0.50    0.59    --  105.17-125.00   0.00   84
 14  \w     41.00  70.00   0.50    0.59    --  105.17-125.00 -60.00   58
 15  \w     87.00 112.00   0.50    0.59    --  105.17-125.00 -60.00   50
 16  \w     69.00 110.00   0.50    0.59    --  105.17-125.00-150.00   82
 17  \w     32.00  63.00   0.50    0.59    --  105.17 -94.00-180.00   62
 18  \w     33.00  61.00   0.50    0.59    --  105.17 -61.00 -90.00   56
 19  \w     32.00 105.00   0.50    0.59    --  105.17 -94.00 -60.00  146
 20  \w     47.00  99.00   0.50    0.59    --  105.17-113.00 155.00  104
 21  \w    -92.00 -33.00   0.50    0.59    -- -100.00 144.00  62.97  118
 22  \w    -60.00 -33.00   0.50    0.59    -- -100.00 139.00  -0.66   54
 23  \w    -57.00 -32.00   0.50    0.59    -- -100.00 125.00 -60.00   50
 24  \w    -57.00 -30.00   0.50    0.59    -- -100.00 125.00   0.00   54
 25  \w   -126.00-101.00   0.50    0.59    -- -100.00 144.00  62.97   50
 26  \w   -109.00 -30.00   0.50    0.59    -- -100.00 125.00  60.00  158
 27  \w    -86.00 -60.00   0.50    0.59    -- -100.00 125.00   0.00   52
 28  \w   -122.00 -70.00   0.50    0.59    -- -100.00 139.00  -0.66  104
 29  \w   -110.00 -84.00   0.50    0.59    -- -100.00 125.00 -60.00   52
 30  \w   -108.00 -49.00   0.50    0.59    -- -100.00 113.00-112.00  118
 31  \w   -110.00 -67.00   0.50    0.59    -- -100.00 125.00-180.00   86
 32  \w    -67.00 -16.00   0.50    0.15    --  -47.02 113.00-112.00  102
 33  \w    -72.00 -27.00   0.50    0.59    -- -100.00  61.00-150.00   90
 34  \w    -54.00 -27.00   0.50    0.59    -- -100.00  45.00-150.00   54
 35  \w    -72.00 -36.00   0.50    0.59    -- -100.00  61.00-120.00   72
 36  \w    -53.00 -28.00   0.50    0.59    -- -100.00  45.00 -90.00   50
 37  \w    -74.00 -30.00   0.50    0.59    -- -100.00  61.00 -90.00   88
 38  \w    -54.00 -29.00   0.50    0.59    -- -100.00  45.00  60.00   50
 39  \w    -53.00 -28.00   0.50    0.59    -- -100.00  45.00  90.00   50
 40  \w    -53.00 -27.00   0.50    0.59    -- -100.00  45.00  30.00   52
 41  \w    -28.00  25.00   0.50    0.15    --  -47.02  19.00-120.00  106
 42  \w    -53.00 -27.00   0.50    0.59    -- -100.00  45.00 -30.00   52
 43  \w   -127.00 -97.00   0.50    0.59    -- -100.00 -30.00  90.00   60
 44  \w   -165.00-135.00   0.50    0.59    -- -100.00 -30.00  90.00   60
 45  \w   -162.00 -85.00   0.50    0.59    -- -100.00 -45.00  60.00  154
 46  \w   -158.00 -84.00   0.50    0.59    -- -100.00 -77.00-180.00  148
 47  \w   -119.00 -34.00   0.50    0.15    --  -47.02 -57.00-120.00  170
 48  \w   -172.00 -84.00   0.50    0.59    -- -100.00 -30.00 -30.00  176
 49  \w   -135.00-109.00   0.50    0.59    -- -100.00-113.00 155.00   52
;
_diffrn_measurement_device       'four-circle diffractometer'
_diffrn_measurement_device_type  'ROD, Synergy Custom system, HyPix'
_diffrn_measurement_method       '\w scans'
_diffrn_orient_matrix_type       
'CrysAlisPro convention (1999,Acta A55,543-557)'
_diffrn_orient_matrix_UB_11      0.0330434000
_diffrn_orient_matrix_UB_12      -0.0979400000
_diffrn_orient_matrix_UB_13      -0.0028172000
_diffrn_orient_matrix_UB_21      -0.0083350000
_diffrn_orient_matrix_UB_22      -0.0386611000
_diffrn_orient_matrix_UB_23      0.0496067000
_diffrn_orient_matrix_UB_31      -0.1490147000
_diffrn_orient_matrix_UB_32      -0.0195337000
_diffrn_orient_matrix_UB_33      -0.0838182000
_diffrn_radiation_monochromator  mirror
_diffrn_radiation_probe          x-ray
_diffrn_radiation_type           'Cu K\a'
_diffrn_radiation_wavelength     1.54184
_diffrn_source                   'Rotating-anode X-ray tube'
_diffrn_source_type              'Rigaku (Cu) X-ray Source'
_reflns_Friedel_coverage         0.000
_reflns_Friedel_fraction_full    .
_reflns_Friedel_fraction_max     .
_reflns_number_gt                6779
_reflns_number_total             7747
_reflns_special_details          
;
 Reflections were merged by SHELXL according to the crystal
 class for the calculation of statistics and refinement.
 
 Structure factors included contributions from the .fab file.
 
 _reflns_Friedel_fraction is defined as the number of unique
 Friedel pairs measured divided by the number that would be
 possible theoretically, ignoring centric projections and
 systematic absences.
;
_reflns_threshold_expression     'I > 2\s(I)'
_computing_cell_refinement       'CrysAlisPro 1.171.42.68a (Rigaku OD, 2022)'
_computing_data_collection       'CrysAlisPro 1.171.42.68a (Rigaku OD, 2022)'
_computing_data_reduction        'CrysAlisPro 1.171.42.68a (Rigaku OD, 2022)'
_computing_molecular_graphics    'Olex2 1.5 (Dolomanov et al., 2009)'
_computing_publication_material  'Olex2 1.5 (Dolomanov et al., 2009)'
_computing_structure_refinement  'SHELXL 2019/3 (Sheldrick, 2015)'
_computing_structure_solution    'SHELXT 2018/2 (Sheldrick, 2018)'
_refine_diff_density_max         6.951
_refine_diff_density_min         -1.854
_refine_diff_density_rms         0.317
_refine_ls_extinction_coef       .
_refine_ls_extinction_method     none
_refine_ls_goodness_of_fit_ref   1.025
_refine_ls_hydrogen_treatment    constr
_refine_ls_matrix_type           full
_refine_ls_number_parameters     522
_refine_ls_number_reflns         7747
_refine_ls_number_restraints     25
_refine_ls_R_factor_all          0.0664
_refine_ls_R_factor_gt           0.0612
_refine_ls_restrained_S_all      1.031
_refine_ls_shift/su_max          0.001
_refine_ls_shift/su_mean         0.000
_refine_ls_structure_factor_coef Fsqd
_refine_ls_weighting_details     
'w=1/[\s^2^(Fo^2^)+(0.1008P)^2^+76.1877P] where P=(Fo^2^+2Fc^2^)/3'
_refine_ls_weighting_scheme      calc
_refine_ls_wR_factor_gt          0.1756
_refine_ls_wR_factor_ref         0.1804
_refine_special_details          ?
_olex2_refinement_description    
;
1. Fixed Uiso
 At 1.2 times of:
  All C(H) groups
 At 1.5 times of:
  All O(H,H) groups, All O(H,H,H,H,H,H) groups
2. Rigid bond restraints
 Bi42, O23
 with sigma for 1-2 distances of 0.005 and sigma for 1-3 distances of 0.005
3. Uiso/Uaniso restraints and constraints
Bi42 \\sim O23: within 2A with sigma of 0.005 and sigma for terminal atoms of
0.01 within 2A
Uanis(Bi60) \\sim Ueq, Uanis(O5) \\sim Ueq: with sigma of 0.005 and sigma for
terminal atoms of 0.01
Uanis(O11) \\sim Ueq: with sigma of 0.005 and sigma for terminal atoms of 0.01
Uanis(O23) \\sim Ueq: with sigma of 0.005 and sigma for terminal atoms of 0.01
4. Others
 Sof(H5A)=Sof(H5B)=Sof(Bi74)=Sof(Bi47)=1-FVAR(1)
 Sof(Bi34)=Sof(Bi60)=Sof(O5)=Sof(O72)=Sof(H72A)=Sof(H72B)=FVAR(1)
 Fixed X: O5(0.19733) H5A(0.280169) H5B(0.18377) O11(-0.73135) O72(-0.12798)
 O78(0.070419) H78A(0.08876) H78B(0.05585) H72A(-0.059351) H72B(-0.102799)
 H11A(-0.73098) H11B(-0.79506)
 Fixed Y: O5(-1.029311) H5A(-1.014501) H5B(-1.02072) O11(-0.63147) O72(-
 0.59861) O78(-0.5864) H78A(-0.527431) H78B(-0.595461) H72A(-0.59072) H72B(-
 0.6403) H11A(-0.589451) H11B(-0.61454)
 Fixed Z: O5(0.30207) H5A(0.34905) H5B(0.26317) O11(0.61205) O72(0.396429)
 O78(0.58123) H78A(0.58835) H78B(0.60559) H72A(0.45098) H72B(0.38767)
 H11A(0.58873) H11B(0.599409)
5.a Rotating group:
 O23(H23A,H23B)
5.b Aromatic/amide H refined with riding coordinates:
 C24(H24), C4(H4), C68(H68), C13(H13), C2(H2), C55(H55), C33(H33), C65(H65),
 C9(H9), C30(H30), C35(H35), C71(H71)
;
_atom_sites_solution_hydrogens   mixed
_atom_sites_solution_primary     ?
_atom_sites_solution_secondary   ?
loop_
_atom_site_label
_atom_site_type_symbol
_atom_site_fract_x
_atom_site_fract_y
_atom_site_fract_z
_atom_site_U_iso_or_equiv
_atom_site_adp_type
_atom_site_occupancy
_atom_site_site_symmetry_order
_atom_site_calc_flag
_atom_site_refinement_flags_posn
_atom_site_refinement_flags_adp
_atom_site_refinement_flags_occupancy
_atom_site_disorder_assembly
_atom_site_disorder_group
Bi58 Bi -0.66145(4) -0.76989(3) 0.58069(2) 0.03444(16) Uani 1 1 d . . . . .
Bi42 Bi -0.15635(4) -0.72320(3) 0.58446(3) 0.03417(16) Uani 1 1 d . U . . .
Bi34 Bi -0.32807(6) -0.66459(4) 0.34743(3) 0.02524(16) Uani 0.6469(11) 1 d . .
P A 2
Bi60 Bi 0.04997(6) -0.91812(5) 0.27811(3) 0.02938(17) Uani 0.6469(11) 1 d . U P
A 2
O56 O -0.5357(8) -0.6512(6) 0.6343(5) 0.0337(16) Uani 1 1 d . . . . .
O50 O -0.0072(8) -0.3514(6) 0.8558(5) 0.0360(17) Uani 1 1 d . . . . .
O36 O -0.0399(8) -0.8445(6) 0.6326(5) 0.0353(17) Uani 1 1 d . . . . .
O38 O -0.1605(8) -0.7504(6) 0.4961(5) 0.0376(17) Uani 1 1 d . . . . .
O44 O -0.6589(8) -0.7406(6) 0.4955(5) 0.0350(17) Uani 1 1 d . . . . .
O40 O 0.4830(9) -1.1470(6) 0.8504(5) 0.0384(18) Uani 1 1 d . . . . .
O54 O 0.2069(10) -0.9684(7) 0.4103(6) 0.053(3) Uani 1 1 d . . . . .
O46 O 0.5309(9) -1.2040(7) 0.7796(5) 0.0431(19) Uani 1 1 d . . . . .
O52 O 0.0425(8) -0.2967(6) 0.7866(5) 0.0353(17) Uani 1 1 d . . . . .
O48 O -0.2651(11) -0.5424(7) 0.4253(7) 0.062(3) Uani 1 1 d . . . . .
C6 C -0.3853(9) -0.5820(7) 0.5112(6) 0.0256(19) Uani 1 1 d . . . . .
C16 C 0.1103(9) -0.9111(7) 0.5096(6) 0.0257(19) Uani 1 1 d . . . . .
O10 O 0.0120(10) -0.8495(8) 0.3304(6) 0.062(3) Uani 1 1 d . . . . .
C28 C -0.4238(10) -0.6008(7) 0.5433(6) 0.0244(19) Uani 1 1 d . . . . .
O22 O -0.4669(10) -0.6562(8) 0.3411(6) 0.056(3) Uani 1 1 d . . . . .
C8 C -0.2799(10) -0.5207(7) 0.5544(6) 0.026(2) Uani 1 1 d . . . . .
C24 C -0.3938(10) -0.5766(7) 0.6486(6) 0.028(2) Uani 1 1 d . . . . .
H24 H -0.348558 -0.546516 0.698551 0.034 Uiso 1 1 calc R U . . .
C14 C 0.0730(10) -0.8918(7) 0.5418(6) 0.026(2) Uani 1 1 d . . . . .
C18 C -0.4940(11) -0.6354(8) 0.6078(7) 0.031(2) Uani 1 1 d . . . . .
C20 C 0.2147(10) -0.9741(7) 0.5519(6) 0.025(2) Uani 1 1 d . . . . .
C26 C 0.1420(10) -0.9352(7) 0.6173(6) 0.029(2) Uani 1 1 d . . . . .
C4 C 0.1014(10) -0.9188(8) 0.6457(6) 0.031(2) Uani 1 1 d . . . . .
H4 H 0.144339 -0.951011 0.694301 0.037 Uiso 1 1 calc R U . . .
C68 C -0.1142(10) -0.4057(8) 0.6728(6) 0.028(2) Uani 1 1 d . . . . .
H68 H -0.091974 -0.389990 0.650586 0.034 Uiso 1 1 calc R U . . .
C13 C 0.3784(10) -1.0902(7) 0.6685(6) 0.029(2) Uani 1 1 d . . . . .
H13 H 0.400718 -1.106171 0.646312 0.034 Uiso 1 1 calc R U . . .
C2 C -0.2375(10) -0.5081(7) 0.5264(7) 0.028(2) Uani 1 1 d . . . . .
H2 H -0.163714 -0.468990 0.557579 0.034 Uiso 1 1 calc R U . . .
C55 C 0.2514(10) -0.9881(8) 0.5208(7) 0.031(2) Uani 1 1 d . . . . .
H55 H 0.326732 -1.025525 0.552364 0.037 Uiso 1 1 calc R U . . .
C51 C 0.2823(10) -1.0221(7) 0.6284(6) 0.026(2) Uani 1 1 d . . . . .
C33 C 0.3180(11) -1.0444(8) 0.7368(6) 0.031(2) Uani 1 1 d . . . . .
H33 H 0.297440 -1.027838 0.759846 0.038 Uiso 1 1 calc R U . . .
C61 C 0.1820(12) -0.9494(9) 0.4459(7) 0.036(2) Uani 1 1 d . . . . .
C29 C -0.3012(12) -0.5515(8) 0.4545(7) 0.035(2) Uani 1 1 d . . . . .
C7 C -0.2481(10) -0.4937(7) 0.6631(6) 0.027(2) Uani 1 1 d . . . . .
C31 C -0.3544(10) -0.5586(8) 0.6189(6) 0.029(2) Uani 1 1 d . . . . .
C53 C -0.2122(10) -0.4723(8) 0.6314(6) 0.029(2) Uani 1 1 d . . . . .
C63 C 0.0021(11) -0.8582(8) 0.6059(7) 0.034(2) Uani 1 1 d . . . . .
C65 C -0.4497(10) -0.6259(8) 0.4374(6) 0.030(2) Uani 1 1 d . . . . .
H65 H -0.521621 -0.666828 0.407181 0.036 Uiso 1 1 calc R U . . .
C9 C -0.1761(10) -0.4519(8) 0.7402(6) 0.031(2) Uani 1 1 d . . . . .
H9 H -0.197989 -0.467755 0.762591 0.037 Uiso 1 1 calc R U . . .
C37 C 0.2467(10) -1.0013(8) 0.6597(6) 0.029(2) Uani 1 1 d . . . . .
C81 C 0.4127(11) -1.1073(8) 0.7767(7) 0.035(2) Uani 1 1 d . . . . .
C75 C 0.0736(11) -0.8881(8) 0.4011(7) 0.034(2) Uani 1 1 d . . . . .
C77 C -0.0778(11) -0.3903(8) 0.7821(7) 0.032(2) Uani 1 1 d . . . . .
C39 C -0.0656(10) -0.8107(8) 0.5326(6) 0.030(2) Uani 1 1 d . . . . .
C79 C -0.4117(11) -0.6113(8) 0.4083(7) 0.034(2) Uani 1 1 d . . . . .
C30 C 0.0423(10) -0.8699(8) 0.4339(6) 0.030(2) Uani 1 1 d . . . . .
H30 H -0.027998 -0.827830 0.404693 0.036 Uiso 1 1 calc R U . . .
C67 C -0.5645(10) -0.6816(8) 0.5325(6) 0.031(2) Uani 1 1 d . . . . .
C69 C 0.4429(12) -1.1357(8) 0.7423(7) 0.035(2) Uani 1 1 d . . . . .
C35 C -0.0266(11) -0.8276(8) 0.5032(6) 0.032(2) Uani 1 1 d . . . . .
H35 H -0.069249 -0.794395 0.455074 0.038 Uiso 1 1 calc R U . . .
C71 C -0.5259(11) -0.6633(8) 0.5023(6) 0.032(2) Uani 1 1 d . . . . .
H71 H -0.570300 -0.694336 0.452822 0.039 Uiso 1 1 calc R U . . .
C25 C -0.0473(11) -0.3613(7) 0.7472(7) 0.030(2) Uani 1 1 d . . . . .
O5 O 0.197330 -1.029311 0.302070 0.084(5) Uani 0.6469(11) 1 d . U P . .
H5A H 0.280169 -1.014501 0.349050 0.126 Uiso 0.3531(11) 1 d . U P A 1
H5B H 0.183770 -1.020720 0.263170 0.126 Uiso 0.3531(11) 1 d . U P A 1
Bi74 Bi 0.16909(13) -0.83157(10) 0.34576(8) 0.0388(4) Uani 0.3531(11) 1 d . . P
A 1
Bi47 Bi -0.44659(14) -0.57513(11) 0.27865(8) 0.0423(4) Uani 0.3531(11) 1 d . .
P A 1
O11 O -0.731350 -0.631470 0.612050 0.093(4) Uani 1 1 d . U . . .
O72 O -0.127980 -0.598610 0.396429 0.055(4) Uani 0.6469(11) 1 d . . P A 2
O23 O -0.2838(16) -0.8533(11) 0.5703(11) 0.107(5) Uani 1 1 d . U . . .
H23A H -0.221767 -0.886125 0.625083 0.160 Uiso 1 1 d R U . . .
H23B H -0.349392 -0.829720 0.561511 0.160 Uiso 1 1 d R U . . .
O78 O 0.070419 -0.586400 0.581230 0.092(4) Uani 1 1 d . . . . .
H78A H 0.088760 -0.527431 0.588350 0.139 Uiso 1 1 d . U . . .
H78B H 0.055850 -0.595461 0.605590 0.139 Uiso 1 1 d . U . . .
H72A H -0.059351 -0.590720 0.450980 0.139 Uiso 0.6469(11) 1 d . U P A 2
H72B H -0.102799 -0.640300 0.387670 0.139 Uiso 0.6469(11) 1 d . U P A 2
H11A H -0.730980 -0.589451 0.588730 0.139 Uiso 1 1 d . U . . .
H11B H -0.795060 -0.614540 0.599409 0.139 Uiso 1 1 d . U . . .

loop_
_atom_site_aniso_label
_atom_site_aniso_U_11
_atom_site_aniso_U_22
_atom_site_aniso_U_33
_atom_site_aniso_U_23
_atom_site_aniso_U_13
_atom_site_aniso_U_12
Bi58 0.0285(2) 0.0498(3) 0.0259(2) 0.00004(16) 0.0221(2) -0.00477(17)
Bi42 0.0299(2) 0.0474(3) 0.0269(2) 0.00121(16) 0.0232(2) 0.00455(17)
Bi34 0.0284(3) 0.0326(3) 0.0238(3) -0.0004(2) 0.0230(3) 0.0016(2)
Bi60 0.0274(3) 0.0463(4) 0.0196(3) 0.0027(2) 0.0200(3) -0.0008(2)
O56 0.044(4) 0.046(4) 0.035(4) -0.005(3) 0.037(4) -0.007(3)
O50 0.047(4) 0.044(4) 0.031(4) -0.003(3) 0.034(4) -0.001(4)
O36 0.046(4) 0.044(4) 0.037(4) 0.006(3) 0.039(4) 0.007(4)
O38 0.036(4) 0.057(5) 0.028(4) 0.001(4) 0.027(4) 0.004(4)
O44 0.036(4) 0.052(5) 0.026(4) -0.003(3) 0.027(4) -0.005(4)
O40 0.052(5) 0.048(5) 0.036(4) 0.008(3) 0.040(4) 0.006(4)
O54 0.064(6) 0.074(6) 0.055(5) 0.039(5) 0.056(5) 0.040(5)
O46 0.042(5) 0.059(5) 0.038(4) 0.008(4) 0.034(4) 0.013(4)
O52 0.035(4) 0.048(4) 0.032(4) -0.006(3) 0.029(4) -0.009(3)
O48 0.098(7) 0.071(6) 0.076(6) -0.056(5) 0.083(6) -0.057(6)
C6 0.025(5) 0.037(5) 0.025(5) 0.001(4) 0.022(4) 0.004(4)
C16 0.024(5) 0.035(5) 0.023(4) 0.004(4) 0.020(4) -0.001(4)
O10 0.067(6) 0.101(8) 0.051(5) 0.039(5) 0.055(5) 0.048(6)
C28 0.027(5) 0.032(5) 0.020(4) 0.000(4) 0.020(4) 0.001(4)
O22 0.057(5) 0.097(8) 0.047(5) -0.038(5) 0.049(5) -0.042(5)
C8 0.028(5) 0.038(5) 0.014(4) 0.000(4) 0.017(4) 0.002(4)
C24 0.030(5) 0.035(5) 0.026(5) -0.003(4) 0.024(5) -0.003(4)
C14 0.028(5) 0.033(5) 0.021(4) 0.000(4) 0.020(4) -0.003(4)
C18 0.032(5) 0.038(6) 0.030(5) 0.002(4) 0.026(5) 0.001(4)
C20 0.027(5) 0.036(5) 0.014(4) 0.001(4) 0.016(4) -0.003(4)
C26 0.032(5) 0.031(5) 0.027(5) 0.001(4) 0.025(5) -0.004(4)
C4 0.031(5) 0.044(6) 0.024(5) 0.003(4) 0.023(5) 0.003(4)
C68 0.027(5) 0.041(6) 0.023(5) 0.003(4) 0.022(4) 0.005(4)
C13 0.031(5) 0.039(5) 0.024(5) 0.000(4) 0.024(5) -0.004(4)
C2 0.024(5) 0.034(5) 0.032(5) 0.003(4) 0.024(5) 0.003(4)
C55 0.030(5) 0.033(5) 0.034(5) 0.003(4) 0.027(5) 0.002(4)
C51 0.031(5) 0.036(5) 0.022(4) -0.001(4) 0.024(4) -0.004(4)
C33 0.039(6) 0.042(6) 0.022(5) 0.000(4) 0.026(5) -0.002(5)
C61 0.047(6) 0.046(6) 0.035(6) -0.003(5) 0.037(6) -0.003(5)
C29 0.047(6) 0.033(5) 0.038(6) 0.000(5) 0.037(6) -0.001(5)
C7 0.029(5) 0.039(5) 0.021(4) -0.003(4) 0.022(4) -0.002(4)
C31 0.029(5) 0.039(6) 0.025(5) 0.000(4) 0.023(5) 0.003(4)
C53 0.027(5) 0.049(6) 0.019(4) 0.003(4) 0.021(4) 0.004(4)
C63 0.037(6) 0.038(6) 0.036(6) 0.001(5) 0.031(5) 0.001(5)
C65 0.026(5) 0.047(6) 0.022(5) -0.006(4) 0.020(4) -0.005(4)
C9 0.031(5) 0.047(6) 0.024(5) -0.001(4) 0.024(5) 0.000(5)
C37 0.027(5) 0.044(6) 0.020(4) 0.004(4) 0.020(4) 0.002(4)
C81 0.039(6) 0.041(6) 0.028(5) 0.001(4) 0.028(5) -0.001(5)
C75 0.039(6) 0.046(6) 0.028(5) 0.002(5) 0.029(5) 0.004(5)
C77 0.038(6) 0.035(5) 0.026(5) 0.001(4) 0.026(5) 0.004(4)
C39 0.030(5) 0.035(5) 0.023(5) -0.002(4) 0.021(5) -0.003(4)
C79 0.039(6) 0.045(6) 0.033(5) -0.008(5) 0.033(5) -0.006(5)
C30 0.027(5) 0.042(6) 0.024(5) 0.003(4) 0.021(4) -0.001(4)
C67 0.027(5) 0.042(6) 0.023(5) 0.000(4) 0.020(4) 0.001(4)
C69 0.039(6) 0.040(6) 0.024(5) 0.004(4) 0.026(5) -0.001(5)
C35 0.035(5) 0.037(5) 0.024(5) 0.001(4) 0.024(5) -0.001(4)
C71 0.034(5) 0.043(6) 0.023(5) -0.002(4) 0.024(5) 0.000(5)
C25 0.035(5) 0.033(5) 0.030(5) 0.002(4) 0.028(5) 0.005(4)
O5 0.099(9) 0.109(10) 0.080(8) 0.019(6) 0.080(7) 0.021(7)
Bi74 0.0455(7) 0.0499(8) 0.0356(7) 0.0024(5) 0.0358(6) 0.0015(6)
Bi47 0.0445(7) 0.0588(9) 0.0340(7) -0.0091(6) 0.0338(7) -0.0066(6)
O11 0.098(7) 0.101(8) 0.121(8) 0.033(6) 0.097(6) 0.020(6)
O72 0.055(8) 0.046(8) 0.064(9) 0.007(7) 0.048(8) -0.005(6)
O23 0.107(7) 0.102(8) 0.151(9) -0.008(6) 0.113(7) -0.013(6)
O78 0.119(10) 0.107(10) 0.096(9) -0.034(8) 0.096(9) -0.054(9)

_geom_special_details            
;
 All esds (except the esd in the dihedral angle between two l.s. planes)
 are estimated using the full covariance matrix.  The cell esds are taken
 into account individually in the estimation of esds in distances, angles
 and torsion angles; correlations between esds in cell parameters are only
 used when they are defined by crystal symmetry.  An approximate (isotropic)
 treatment of cell esds is used for estimating esds involving l.s. planes.
;
loop_
_geom_bond_atom_site_label_1
_geom_bond_atom_site_label_2
_geom_bond_distance
_geom_bond_site_symmetry_2
_geom_bond_publ_flag
Bi58 O56 2.146(8) . ?
Bi58 O50 2.154(8) 2_446 ?
Bi58 O44 2.341(7) . ?
Bi58 O52 2.287(8) 2_446 ?
Bi58 O11 2.7679(5) . ?
Bi42 O36 2.124(8) . ?
Bi42 O38 2.330(7) . ?
Bi42 O40 2.159(9) 2_556 ?
Bi42 O46 2.303(8) 2_556 ?
Bi42 O23 2.648(14) . ?
Bi34 O38 2.676(8) . ?
Bi34 O48 2.227(8) . ?
Bi34 O22 2.227(8) . ?
Bi34 O72 2.6477(8) . ?
Bi60 O54 2.218(8) . ?
Bi60 O10 2.185(9) . ?
Bi60 O5 2.5795(7) . ?
O56 C18 1.363(12) . ?
O50 C77 1.348(12) . ?
O36 C63 1.368(13) . ?
O38 C39 1.332(14) . ?
O44 C67 1.311(14) . ?
O44 Bi74 2.720(8) 1_455 ?
O40 C81 1.354(13) . ?
O54 C61 1.340(13) . ?
O54 Bi74 2.336(9) . ?
O46 C69 1.339(15) . ?
O52 C25 1.310(14) . ?
O48 C29 1.328(14) . ?
O48 Bi47 2.367(9) . ?
C6 C28 1.459(13) . ?
C6 C8 1.410(14) . ?
C6 C65 1.413(13) . ?
C16 C14 1.446(13) . ?
C16 C20 1.420(14) . ?
C16 C30 1.415(13) . ?
O10 C75 1.334(13) . ?
O10 Bi74 2.365(10) . ?
C28 C31 1.411(13) . ?
C28 C71 1.400(15) . ?
O22 C79 1.342(13) . ?
O22 Bi47 2.273(9) . ?
C8 C2 1.404(14) . ?
C8 C53 1.489(13) . ?
C24 H24 0.9500 . ?
C24 C18 1.348(15) . ?
C24 C31 1.411(14) . ?
C14 C26 1.418(13) . ?
C14 C35 1.405(15) . ?
C18 C67 1.424(15) . ?
C20 C55 1.394(14) . ?
C20 C51 1.477(12) . ?
C26 C4 1.393(14) . ?
C26 C37 1.452(15) . ?
C4 H4 0.9500 . ?
C4 C63 1.361(16) . ?
C68 H68 0.9500 . ?
C68 C53 1.396(15) . ?
C68 C25 1.414(14) . ?
C13 H13 0.9500 . ?
C13 C51 1.400(15) . ?
C13 C69 1.424(13) . ?
C2 H2 0.9500 . ?
C2 C29 1.375(16) . ?
C55 H55 0.9500 . ?
C55 C61 1.377(15) . ?
C51 C37 1.401(13) . ?
C33 H33 0.9500 . ?
C33 C37 1.435(13) . ?
C33 C81 1.335(16) . ?
C61 C75 1.433(17) . ?
C29 C79 1.435(16) . ?
C7 C31 1.447(15) . ?
C7 C53 1.415(13) . ?
C7 C9 1.426(13) . ?
C63 C39 1.410(15) . ?
C65 H65 0.9500 . ?
C65 C79 1.366(14) . ?
C9 H9 0.9500 . ?
C9 C77 1.349(16) . ?
C81 C69 1.423(16) . ?
C75 C30 1.362(15) . ?
C77 C25 1.441(15) . ?
C39 C35 1.392(15) . ?
C30 H30 0.9500 . ?
C67 C71 1.414(14) . ?
C35 H35 0.9500 . ?
C71 H71 0.9500 . ?
O5 H5A 0.8701(5) . ?
O5 H5B 0.87013(12) . ?
O11 H11A 0.86996(3) . ?
O11 H11B 0.86990(14) . ?
O72 H72A 0.8699(4) . ?
O72 H72B 0.87002(7) . ?
O23 H23A 0.9934 . ?
O23 H23B 0.9955 . ?
O78 H78A 0.87000(2) . ?
O78 H78B 0.86998(10) . ?

loop_
_geom_angle_atom_site_label_1
_geom_angle_atom_site_label_2
_geom_angle_atom_site_label_3
_geom_angle
_geom_angle_site_symmetry_1
_geom_angle_site_symmetry_3
_geom_angle_publ_flag
O56 Bi58 O50 85.8(3) . 2_446 ?
O56 Bi58 O44 73.6(3) . . ?
O56 Bi58 O52 86.4(3) . 2_446 ?
O56 Bi58 O11 70.5(2) . . ?
O50 Bi58 O44 79.0(3) 2_446 . ?
O50 Bi58 O52 74.4(3) 2_446 2_446 ?
O50 Bi58 O11 140.9(2) 2_446 . ?
O44 Bi58 O11 120.6(2) . . ?
O52 Bi58 O44 147.7(3) 2_446 . ?
O52 Bi58 O11 73.4(2) 2_446 . ?
O36 Bi42 O38 74.3(3) . . ?
O36 Bi42 O40 85.8(3) . 2_556 ?
O36 Bi42 O46 85.1(3) . 2_556 ?
O36 Bi42 O23 76.3(4) . . ?
O38 Bi42 O23 112.4(4) . . ?
O40 Bi42 O38 79.0(3) 2_556 . ?
O40 Bi42 O46 74.8(3) 2_556 2_556 ?
O40 Bi42 O23 154.6(5) 2_556 . ?
O46 Bi42 O38 147.7(3) 2_556 . ?
O46 Bi42 O23 85.7(4) 2_556 . ?
O48 Bi34 O38 81.0(4) . . ?
O48 Bi34 O72 78.1(2) . . ?
O22 Bi34 O38 86.5(3) . . ?
O22 Bi34 O48 73.4(3) . . ?
O22 Bi34 O72 151.4(2) . . ?
O72 Bi34 O38 91.17(18) . . ?
O54 Bi60 O5 73.6(2) . . ?
O10 Bi60 O54 74.3(3) . . ?
O10 Bi60 O5 147.9(2) . . ?
C18 O56 Bi58 116.2(6) . . ?
C77 O50 Bi58 115.6(7) . 2_456 ?
C63 O36 Bi42 115.2(6) . . ?
Bi42 O38 Bi34 123.3(3) . . ?
C39 O38 Bi42 109.7(6) . . ?
C39 O38 Bi34 127.0(6) . . ?
Bi58 O44 Bi74 119.9(3) . 1_455 ?
C67 O44 Bi58 110.6(6) . . ?
C67 O44 Bi74 129.4(6) . 1_455 ?
C81 O40 Bi42 114.8(7) . 2_546 ?
C61 O54 Bi60 113.3(7) . . ?
C61 O54 Bi74 107.0(7) . . ?
C69 O46 Bi42 108.9(6) . 2_546 ?
C25 O52 Bi58 111.7(6) . 2_456 ?
C29 O48 Bi34 111.4(7) . . ?
C29 O48 Bi47 110.2(8) . . ?
C8 C6 C28 120.6(9) . . ?
C8 C6 C65 118.0(9) . . ?
C65 C6 C28 121.4(9) . . ?
C20 C16 C14 120.9(8) . . ?
C30 C16 C14 121.4(9) . . ?
C30 C16 C20 117.7(9) . . ?
C75 O10 Bi60 114.4(7) . . ?
C75 O10 Bi74 107.9(7) . . ?
C31 C28 C6 120.1(9) . . ?
C71 C28 C6 121.2(9) . . ?
C71 C28 C31 118.6(9) . . ?
C79 O22 Bi34 111.4(7) . . ?
C79 O22 Bi47 112.1(8) . . ?
C6 C8 C53 118.9(9) . . ?
C2 C8 C6 120.2(9) . . ?
C2 C8 C53 120.9(9) . . ?
C18 C24 H24 119.2 . . ?
C18 C24 C31 121.6(10) . . ?
C31 C24 H24 119.2 . . ?
C26 C14 C16 120.0(9) . . ?
C35 C14 C16 122.5(9) . . ?
C35 C14 C26 117.5(9) . . ?
O56 C18 C67 116.9(9) . . ?
C24 C18 O56 122.2(10) . . ?
C24 C18 C67 120.9(10) . . ?
C16 C20 C51 118.8(8) . . ?
C55 C20 C16 119.3(9) . . ?
C55 C20 C51 121.9(9) . . ?
C14 C26 C37 119.3(9) . . ?
C4 C26 C14 119.3(10) . . ?
C4 C26 C37 121.3(9) . . ?
C26 C4 H4 119.0 . . ?
C63 C4 C26 122.0(10) . . ?
C63 C4 H4 119.0 . . ?
C53 C68 H68 119.4 . . ?
C53 C68 C25 121.3(9) . . ?
C25 C68 H68 119.4 . . ?
C51 C13 H13 119.9 . . ?
C51 C13 C69 120.2(9) . . ?
C69 C13 H13 119.9 . . ?
C8 C2 H2 119.5 . . ?
C29 C2 C8 121.1(10) . . ?
C29 C2 H2 119.5 . . ?
C20 C55 H55 118.9 . . ?
C61 C55 C20 122.1(10) . . ?
C61 C55 H55 118.9 . . ?
C13 C51 C20 121.0(8) . . ?
C13 C51 C37 119.5(9) . . ?
C37 C51 C20 119.5(9) . . ?
C37 C33 H33 119.3 . . ?
C81 C33 H33 119.3 . . ?
C81 C33 C37 121.4(10) . . ?
O54 C61 C55 123.6(11) . . ?
O54 C61 C75 117.6(10) . . ?
C55 C61 C75 118.8(10) . . ?
O48 C29 C2 123.6(10) . . ?
O48 C29 C79 117.3(10) . . ?
C2 C29 C79 119.1(10) . . ?
C53 C7 C31 120.6(9) . . ?
C53 C7 C9 119.0(9) . . ?
C9 C7 C31 120.4(9) . . ?
C28 C31 C24 119.4(10) . . ?
C28 C31 C7 120.1(9) . . ?
C24 C31 C7 120.4(9) . . ?
C68 C53 C8 121.1(9) . . ?
C68 C53 C7 119.4(9) . . ?
C7 C53 C8 119.5(10) . . ?
O36 C63 C39 117.8(10) . . ?
C4 C63 O36 121.7(10) . . ?
C4 C63 C39 120.5(10) . . ?
C6 C65 H65 119.0 . . ?
C79 C65 C6 121.9(10) . . ?
C79 C65 H65 119.0 . . ?
C7 C9 H9 119.2 . . ?
C77 C9 C7 121.6(9) . . ?
C77 C9 H9 119.2 . . ?
C51 C37 C26 121.4(9) . . ?
C51 C37 C33 119.1(10) . . ?
C33 C37 C26 119.5(9) . . ?
O40 C81 C69 117.3(10) . . ?
C33 C81 O40 122.1(10) . . ?
C33 C81 C69 120.6(10) . . ?
O10 C75 C61 116.9(9) . . ?
O10 C75 C30 123.8(10) . . ?
C30 C75 C61 119.2(10) . . ?
O50 C77 C9 122.4(10) . . ?
O50 C77 C25 117.3(10) . . ?
C9 C77 C25 120.3(9) . . ?
O38 C39 C63 119.0(9) . . ?
O38 C39 C35 123.1(9) . . ?
C35 C39 C63 117.8(10) . . ?
O22 C79 C29 117.3(9) . . ?
O22 C79 C65 122.8(10) . . ?
C65 C79 C29 119.7(10) . . ?
C16 C30 H30 118.7 . . ?
C75 C30 C16 122.6(10) . . ?
C75 C30 H30 118.7 . . ?
O44 C67 C18 119.7(9) . . ?
O44 C67 C71 122.6(9) . . ?
C71 C67 C18 117.7(10) . . ?
O46 C69 C13 121.4(10) . . ?
O46 C69 C81 119.8(9) . . ?
C81 C69 C13 118.8(11) . . ?
C14 C35 H35 118.6 . . ?
C39 C35 C14 122.7(9) . . ?
C39 C35 H35 118.6 . . ?
C28 C71 C67 121.7(9) . . ?
C28 C71 H71 119.2 . . ?
C67 C71 H71 119.2 . . ?
O52 C25 C68 123.2(9) . . ?
O52 C25 C77 118.6(9) . . ?
C68 C25 C77 118.2(10) . . ?
H5A O5 H5B 104.48(2) . . ?
O54 Bi74 O44 89.5(3) . 1_655 ?
O54 Bi74 O10 68.9(3) . . ?
O10 Bi74 O44 92.2(3) . 1_655 ?
O22 Bi47 O48 70.0(3) . . ?
Bi58 O11 H11A 91.899(9) . . ?
Bi58 O11 H11B 141.809(13) . . ?
H11A O11 H11B 104.491(13) . . ?
Bi34 O72 H72A 109.48(3) . . ?
Bi34 O72 H72B 109.472(15) . . ?
H72A O72 H72B 104.500(15) . . ?
Bi42 O23 H23A 110.3 . . ?
Bi42 O23 H23B 115.1 . . ?
H23A O23 H23B 99.9 . . ?
H78A O78 H78B 104.485(3) . . ?

loop_
_geom_torsion_atom_site_label_1
_geom_torsion_atom_site_label_2
_geom_torsion_atom_site_label_3
_geom_torsion_atom_site_label_4
_geom_torsion
_geom_torsion_site_symmetry_1
_geom_torsion_site_symmetry_2
_geom_torsion_site_symmetry_3
_geom_torsion_site_symmetry_4
_geom_torsion_publ_flag
Bi58 O56 C18 C24 -165.5(8) . . . . ?
Bi58 O56 C18 C67 16.6(12) . . . . ?
Bi58 O50 C77 C9 172.0(8) 2_456 . . . ?
Bi58 O50 C77 C25 -10.0(12) 2_456 . . . ?
Bi58 O44 C67 C18 -8.9(12) . . . . ?
Bi58 O44 C67 C71 169.2(9) . . . . ?
Bi58 O52 C25 C68 -165.7(8) 2_456 . . . ?
Bi58 O52 C25 C77 12.9(12) 2_456 . . . ?
Bi42 O36 C63 C4 164.2(9) . . . . ?
Bi42 O36 C63 C39 -19.0(13) . . . . ?
Bi42 O38 C39 C63 10.5(12) . . . . ?
Bi42 O38 C39 C35 -167.6(9) . . . . ?
Bi42 O40 C81 C33 -167.5(9) 2_546 . . . ?
Bi42 O40 C81 C69 12.9(13) 2_546 . . . ?
Bi42 O46 C69 C13 161.8(9) 2_546 . . . ?
Bi42 O46 C69 C81 -18.0(13) 2_546 . . . ?
Bi34 O38 C39 C63 -171.8(7) . . . . ?
Bi34 O38 C39 C35 10.1(15) . . . . ?
Bi34 O48 C29 C2 155.0(9) . . . . ?
Bi34 O48 C29 C79 -24.2(14) . . . . ?
Bi34 O22 C79 C29 20.5(14) . . . . ?
Bi34 O22 C79 C65 -154.3(10) . . . . ?
Bi60 O54 C61 C55 167.5(9) . . . . ?
Bi60 O54 C61 C75 -9.9(14) . . . . ?
Bi60 O10 C75 C61 17.2(15) . . . . ?
Bi60 O10 C75 C30 -165.3(10) . . . . ?
O56 C18 C67 O44 -4.2(15) . . . . ?
O56 C18 C67 C71 177.7(10) . . . . ?
O50 C77 C25 O52 -2.8(15) . . . . ?
O50 C77 C25 C68 175.9(9) . . . . ?
O36 C63 C39 O38 4.5(16) . . . . ?
O36 C63 C39 C35 -177.3(10) . . . . ?
O38 C39 C35 C14 -179.6(10) . . . . ?
O44 C67 C71 C28 -179.3(10) . . . . ?
O40 C81 C69 O46 4.8(17) . . . . ?
O40 C81 C69 C13 -175.1(10) . . . . ?
O54 C61 C75 O10 -4.8(18) . . . . ?
O54 C61 C75 C30 177.6(11) . . . . ?
O48 C29 C79 O22 2.6(17) . . . . ?
O48 C29 C79 C65 177.5(12) . . . . ?
C6 C28 C31 C24 179.3(9) . . . . ?
C6 C28 C31 C7 2.5(15) . . . . ?
C6 C28 C71 C67 -179.6(10) . . . . ?
C6 C8 C2 C29 3.0(16) . . . . ?
C6 C8 C53 C68 -175.1(10) . . . . ?
C6 C8 C53 C7 4.5(15) . . . . ?
C6 C65 C79 O22 176.3(11) . . . . ?
C6 C65 C79 C29 1.6(18) . . . . ?
C16 C14 C26 C4 -177.4(10) . . . . ?
C16 C14 C26 C37 -2.2(15) . . . . ?
C16 C14 C35 C39 178.1(10) . . . . ?
C16 C20 C55 C61 -6.0(16) . . . . ?
C16 C20 C51 C13 174.9(9) . . . . ?
C16 C20 C51 C37 -3.1(15) . . . . ?
O10 C75 C30 C16 -179.3(12) . . . . ?
C28 C6 C8 C2 175.5(9) . . . . ?
C28 C6 C8 C53 -2.5(14) . . . . ?
C28 C6 C65 C79 -177.8(10) . . . . ?
C8 C6 C28 C31 -1.0(15) . . . . ?
C8 C6 C28 C71 -178.3(10) . . . . ?
C8 C6 C65 C79 0.8(16) . . . . ?
C8 C2 C29 O48 -179.8(11) . . . . ?
C8 C2 C29 C79 -0.7(17) . . . . ?
C24 C18 C67 O44 177.9(10) . . . . ?
C24 C18 C67 C71 -0.2(16) . . . . ?
C14 C16 C20 C55 -177.4(10) . . . . ?
C14 C16 C20 C51 1.9(15) . . . . ?
C14 C16 C30 C75 -178.7(11) . . . . ?
C14 C26 C4 C63 -3.9(17) . . . . ?
C14 C26 C37 C51 1.0(15) . . . . ?
C14 C26 C37 C33 179.1(10) . . . . ?
C18 C24 C31 C28 2.0(16) . . . . ?
C18 C24 C31 C7 178.8(10) . . . . ?
C18 C67 C71 C28 -1.2(16) . . . . ?
C20 C16 C14 C26 0.7(15) . . . . ?
C20 C16 C14 C35 177.8(10) . . . . ?
C20 C16 C30 C75 -0.2(16) . . . . ?
C20 C55 C61 O54 -173.5(11) . . . . ?
C20 C55 C61 C75 3.9(17) . . . . ?
C20 C51 C37 C26 1.7(15) . . . . ?
C20 C51 C37 C33 -176.5(9) . . . . ?
C26 C14 C35 C39 -4.7(16) . . . . ?
C26 C4 C63 O36 178.1(10) . . . . ?
C26 C4 C63 C39 1.3(18) . . . . ?
C4 C26 C37 C51 176.1(10) . . . . ?
C4 C26 C37 C33 -5.8(16) . . . . ?
C4 C63 C39 O38 -178.6(10) . . . . ?
C4 C63 C39 C35 -0.4(17) . . . . ?
C13 C51 C37 C26 -176.3(10) . . . . ?
C13 C51 C37 C33 5.5(15) . . . . ?
C2 C8 C53 C68 6.8(16) . . . . ?
C2 C8 C53 C7 -173.5(10) . . . . ?
C2 C29 C79 O22 -176.6(11) . . . . ?
C2 C29 C79 C65 -1.6(18) . . . . ?
C55 C20 C51 C13 -5.8(15) . . . . ?
C55 C20 C51 C37 176.2(10) . . . . ?
C55 C61 C75 O10 177.7(12) . . . . ?
C55 C61 C75 C30 0.1(18) . . . . ?
C51 C20 C55 C61 174.6(10) . . . . ?
C51 C13 C69 O46 177.0(10) . . . . ?
C51 C13 C69 C81 -3.2(16) . . . . ?
C33 C81 C69 O46 -174.8(11) . . . . ?
C33 C81 C69 C13 5.3(17) . . . . ?
C61 C75 C30 C16 -1.8(18) . . . . ?
C7 C9 C77 O50 -178.8(10) . . . . ?
C7 C9 C77 C25 3.2(17) . . . . ?
C31 C28 C71 C67 3.0(16) . . . . ?
C31 C24 C18 O56 -178.0(10) . . . . ?
C31 C24 C18 C67 -0.2(17) . . . . ?
C31 C7 C53 C8 -3.1(15) . . . . ?
C31 C7 C53 C68 176.6(10) . . . . ?
C31 C7 C9 C77 -179.1(10) . . . . ?
C53 C8 C2 C29 -179.0(10) . . . . ?
C53 C68 C25 O52 -178.0(10) . . . . ?
C53 C68 C25 C77 3.4(15) . . . . ?
C53 C7 C31 C28 -0.4(15) . . . . ?
C53 C7 C31 C24 -177.2(10) . . . . ?
C53 C7 C9 C77 2.2(16) . . . . ?
C63 C39 C35 C14 2.3(16) . . . . ?
C65 C6 C28 C31 177.6(10) . . . . ?
C65 C6 C28 C71 0.3(15) . . . . ?
C65 C6 C8 C2 -3.1(15) . . . . ?
C65 C6 C8 C53 178.9(9) . . . . ?
C9 C7 C31 C28 -179.0(10) . . . . ?
C9 C7 C31 C24 4.2(16) . . . . ?
C9 C7 C53 C8 175.6(10) . . . . ?
C9 C7 C53 C68 -4.7(16) . . . . ?
C9 C77 C25 O52 175.3(10) . . . . ?
C9 C77 C25 C68 -6.0(16) . . . . ?
C37 C26 C4 C63 -179.0(10) . . . . ?
C37 C33 C81 O40 178.4(10) . . . . ?
C37 C33 C81 C69 -2.0(17) . . . . ?
C81 C33 C37 C26 178.3(10) . . . . ?
C81 C33 C37 C51 -3.5(17) . . . . ?
C30 C16 C14 C26 179.2(10) . . . . ?
C30 C16 C14 C35 -3.7(16) . . . . ?
C30 C16 C20 C55 4.1(15) . . . . ?
C30 C16 C20 C51 -176.6(9) . . . . ?
C69 C13 C51 C20 179.8(10) . . . . ?
C69 C13 C51 C37 -2.2(15) . . . . ?
C35 C14 C26 C4 5.4(15) . . . . ?
C35 C14 C26 C37 -179.4(10) . . . . ?
C71 C28 C31 C24 -3.3(15) . . . . ?
C71 C28 C31 C7 179.9(10) . . . . ?
C25 C68 C53 C8 -178.4(10) . . . . ?
C25 C68 C53 C7 1.9(16) . . . . ?
Bi74 O44 C67 C18 174.1(7) 1_455 . . . ?
Bi74 O44 C67 C71 -7.9(15) 1_455 . . . ?
Bi74 O54 C61 C55 -145.0(10) . . . . ?
Bi74 O54 C61 C75 37.5(13) . . . . ?
Bi74 O10 C75 C61 -30.4(14) . . . . ?
Bi74 O10 C75 C30 147.1(10) . . . . ?
Bi47 O48 C29 C2 -156.6(9) . . . . ?
Bi47 O48 C29 C79 24.3(13) . . . . ?
Bi47 O22 C79 C29 -29.6(14) . . . . ?
Bi47 O22 C79 C65 155.6(10) . . . . ?

_smtbx_masks_special_details     
;
A solvent mask was calculated and 146 electrons were 
found in a volume of 546\%A^3^ in 2 voids per unit cell. 
This is consistent with the presence of 
3[H2O], 1[H2O] per Asymmetric Unit 
which account for 160 electrons 
per unit cell.
;
loop_
_smtbx_masks_void_nr
_smtbx_masks_void_average_x
_smtbx_masks_void_average_y
_smtbx_masks_void_average_z
_smtbx_masks_void_volume
_smtbx_masks_void_count_electrons
_smtbx_masks_void_content
1 0.000 0.500 0.000 186.9 54.6 '6 H2O'
2 -0.157 0.277 0.276 42.8 9.2 '1 H2O'
3 0.157 0.723 0.724 42.8 11.6 '1 H2O'
4 0.500 0.000 0.500 186.9 54.6 '6 H2O'
5 0.343 0.223 0.776 42.8 9.2 '1 H2O'
6 0.657 0.777 0.224 42.8 11.6 '1 H2O'

_shelx_res_file                  
;
TITL 059252-gzq-bihhtp_20230128n_a.res in P2(1)/n
    059252-gzq-bihhtp_20230128n.res
    created by SHELXL-2019/3 at 10:38:27 on 29-Jan-2023
REM Old TITL 059252-gzq-bihhtp_20230128n in P2(1)/n
REM SHELXT solution in P2(1)/n: R1 0.325, Rweak 0.004, Alpha 0.043
REM <I/s> 0.646 for 333 systematic absences, Orientation as input
REM Formula found by SHELXT: C40 O16 Bi4
CELL 1.54184 16.9776 14.3793 26.623 90 143.568 90
ZERR 4 0.0017 0.0004 0.0026 0 0.022 0
LATT 1
SYMM 0.5-X,0.5+Y,0.5-Z
SFAC C H Bi O
UNIT 144 80 16 65.18
ISOR 0.005 0.01 Bi60 O5
ISOR 0.005 0.01 O11
DELU 0.005 0.005 Bi42 O23
SIMU 0.005 0.01 2 Bi42 O23
ISOR 0.005 0.01 O23

L.S. 10
PLAN  5
SIZE 0.027 0.032 0.076
TEMP -113
CONF
BIND O11 Bi58
LIST 4
MORE -1
BOND $H
ABIN
fmap 2
acta
OMIT -2 0 6
OMIT -5 4 4
OMIT -1 1 2
REM <olex2.extras>
REM <HklSrc "%.\\059252-gzq-bihhtp_20230128n.hkl">
REM </olex2.extras>

WGHT    0.100800   76.187714
FVAR       0.08418   0.64692
BI58  3   -0.661447   -0.769890    0.580694    11.00000    0.02850    0.04979 =
         0.02588    0.00004    0.02206   -0.00477
BI42  3   -0.156348   -0.723203    0.584462    11.00000    0.02986    0.04736 =
         0.02691    0.00121    0.02320    0.00455
PART 2
BI34  3   -0.328068   -0.664591    0.347425    21.00000    0.02845    0.03264 =
         0.02381   -0.00043    0.02303    0.00157
BI60  3    0.049973   -0.918121    0.278108    21.00000    0.02736    0.04629 =
         0.01957    0.00273    0.02000   -0.00084
PART 0
O56   4   -0.535679   -0.651231    0.634322    11.00000    0.04428    0.04554 =
         0.03467   -0.00478    0.03692   -0.00678
O50   4   -0.007178   -0.351380    0.855818    11.00000    0.04672    0.04428 =
         0.03084   -0.00318    0.03422   -0.00065
O36   4   -0.039940   -0.844469    0.632625    11.00000    0.04638    0.04433 =
         0.03748    0.00605    0.03861    0.00665
O38   4   -0.160457   -0.750379    0.496082    11.00000    0.03566    0.05695 =
         0.02809    0.00135    0.02735    0.00412
O44   4   -0.658858   -0.740601    0.495534    11.00000    0.03563    0.05202 =
         0.02636   -0.00342    0.02694   -0.00461
O40   4    0.482953   -1.146994    0.850423    11.00000    0.05236    0.04833 =
         0.03582    0.00826    0.04014    0.00591
O54   4    0.206940   -0.968357    0.410314    11.00000    0.06446    0.07369 =
         0.05474    0.03904    0.05557    0.04001
O46   4    0.530853   -1.204030    0.779616    11.00000    0.04171    0.05900 =
         0.03813    0.00779    0.03420    0.01262
O52   4    0.042505   -0.296703    0.786590    11.00000    0.03451    0.04823 =
         0.03191   -0.00581    0.02865   -0.00899
O48   4   -0.265138   -0.542417    0.425296    11.00000    0.09833    0.07086 =
         0.07595   -0.05559    0.08304   -0.05673
C6    1   -0.385275   -0.582011    0.511225    11.00000    0.02459    0.03666 =
         0.02492    0.00062    0.02200    0.00390
C16   1    0.110316   -0.911127    0.509551    11.00000    0.02443    0.03465 =
         0.02345    0.00418    0.02045   -0.00053
O10   4    0.011961   -0.849484    0.330388    11.00000    0.06722    0.10051 =
         0.05135    0.03942    0.05522    0.04788
C28   1   -0.423815   -0.600756    0.543311    11.00000    0.02655    0.03239 =
         0.02042    0.00044    0.02023    0.00081
O22   4   -0.466857   -0.656201    0.341120    11.00000    0.05692    0.09698 =
         0.04696   -0.03831    0.04870   -0.04241
C8    1   -0.279944   -0.520709    0.554427    11.00000    0.02772    0.03809 =
         0.01449   -0.00011    0.01737    0.00197
C24   1   -0.393769   -0.576567    0.648583    11.00000    0.03010    0.03493 =
         0.02638   -0.00255    0.02403   -0.00278
AFIX  43
H24   2   -0.348558   -0.546516    0.698551    11.00000   -1.20000
AFIX   0
C14   1    0.073041   -0.891810    0.541844    11.00000    0.02772    0.03307 =
         0.02055    0.00030    0.01999   -0.00254
C18   1   -0.494006   -0.635371    0.607767    11.00000    0.03193    0.03850 =
         0.03005    0.00155    0.02645    0.00113
C20   1    0.214704   -0.974060    0.551919    11.00000    0.02656    0.03626 =
         0.01369    0.00075    0.01632   -0.00291
C26   1    0.142035   -0.935182    0.617308    11.00000    0.03232    0.03084 =
         0.02737    0.00069    0.02503   -0.00351
C4    1    0.101403   -0.918838    0.645684    11.00000    0.03099    0.04417 =
         0.02368    0.00283    0.02312    0.00289
AFIX  43
H4    2    0.144339   -0.951011    0.694301    11.00000   -1.20000
AFIX   0
C68   1   -0.114168   -0.405744    0.672818    11.00000    0.02691    0.04097 =
         0.02326    0.00335    0.02163    0.00456
AFIX  43
H68   2   -0.091974   -0.389990    0.650586    11.00000   -1.20000
AFIX   0
C13   1    0.378432   -1.090242    0.668464    11.00000    0.03131    0.03871 =
         0.02352    0.00042    0.02367   -0.00360
AFIX  43
H13   2    0.400718   -1.106171    0.646312    11.00000   -1.20000
AFIX   0
C2    1   -0.237539   -0.508125    0.526399    11.00000    0.02412    0.03424 =
         0.03231    0.00312    0.02386    0.00259
AFIX  43
H2    2   -0.163714   -0.468990    0.557579    11.00000   -1.20000
AFIX   0
C55   1    0.251418   -0.988068    0.520829    11.00000    0.02999    0.03343 =
         0.03369    0.00337    0.02670    0.00240
AFIX  43
H55   2    0.326732   -1.025525    0.552364    11.00000   -1.20000
AFIX   0
C51   1    0.282311   -1.022136    0.628399    11.00000    0.03062    0.03630 =
         0.02233   -0.00060    0.02395   -0.00381
C33   1    0.318048   -1.044428    0.736773    11.00000    0.03913    0.04205 =
         0.02158   -0.00006    0.02629   -0.00242
AFIX  43
H33   2    0.297440   -1.027838    0.759846    11.00000   -1.20000
AFIX   0
C61   1    0.182014   -0.949352    0.445884    11.00000    0.04682    0.04641 =
         0.03535   -0.00258    0.03732   -0.00296
C29   1   -0.301167   -0.551544    0.454545    11.00000    0.04664    0.03330 =
         0.03768    0.00016    0.03650   -0.00120
C7    1   -0.248108   -0.493692    0.663062    11.00000    0.02909    0.03896 =
         0.02112   -0.00255    0.02176   -0.00220
C31   1   -0.354353   -0.558557    0.618895    11.00000    0.02927    0.03861 =
         0.02481    0.00048    0.02289    0.00272
C53   1   -0.212186   -0.472300    0.631448    11.00000    0.02738    0.04894 =
         0.01945    0.00304    0.02077    0.00376
C63   1    0.002059   -0.858175    0.605873    11.00000    0.03668    0.03777 =
         0.03578    0.00058    0.03115    0.00079
C65   1   -0.449724   -0.625925    0.437445    11.00000    0.02587    0.04690 =
         0.02170   -0.00626    0.01993   -0.00509
AFIX  43
H65   2   -0.521621   -0.666828    0.407181    11.00000   -1.20000
AFIX   0
C9    1   -0.176139   -0.451863    0.740169    11.00000    0.03147    0.04677 =
         0.02357   -0.00113    0.02426   -0.00046
AFIX  43
H9    2   -0.197989   -0.467755    0.762591    11.00000   -1.20000
AFIX   0
C37   1    0.246719   -1.001320    0.659739    11.00000    0.02670    0.04390 =
         0.01990    0.00355    0.01972    0.00172
C81   1    0.412748   -1.107345    0.776709    11.00000    0.03929    0.04082 =
         0.02767    0.00150    0.02774   -0.00070
C75   1    0.073572   -0.888139    0.401130    11.00000    0.03948    0.04574 =
         0.02755    0.00175    0.02900    0.00397
C77   1   -0.077767   -0.390268    0.782074    11.00000    0.03789    0.03498 =
         0.02563    0.00133    0.02639    0.00384
C39   1   -0.065570   -0.810716    0.532561    11.00000    0.02963    0.03539 =
         0.02287   -0.00173    0.02052   -0.00287
C79   1   -0.411715   -0.611308    0.408341    11.00000    0.03919    0.04470 =
         0.03343   -0.00771    0.03260   -0.00629
C30   1    0.042309   -0.869914    0.433860    11.00000    0.02726    0.04180 =
         0.02412    0.00255    0.02111   -0.00082
AFIX  43
H30   2   -0.027998   -0.827830    0.404693    11.00000   -1.20000
AFIX   0
C67   1   -0.564489   -0.681598    0.532538    11.00000    0.02664    0.04247 =
         0.02327    0.00029    0.02014    0.00097
C69   1    0.442937   -1.135738    0.742296    11.00000    0.03939    0.04022 =
         0.02450    0.00366    0.02558   -0.00136
C35   1   -0.026641   -0.827630    0.503216    11.00000    0.03540    0.03661 =
         0.02362    0.00121    0.02377   -0.00116
AFIX  43
H35   2   -0.069249   -0.794395    0.455074    11.00000   -1.20000
AFIX   0
C71   1   -0.525873   -0.663347    0.502263    11.00000    0.03420    0.04276 =
         0.02316   -0.00162    0.02385    0.00048
AFIX  43
H71   2   -0.570300   -0.694336    0.452822    11.00000   -1.20000
AFIX   0
C25   1   -0.047294   -0.361333    0.747183    11.00000    0.03548    0.03269 =
         0.03030    0.00244    0.02808    0.00489
O5    4   10.197330    8.970689   10.302070    21.00000    0.09881    0.10920 =
         0.07968    0.01861    0.07979    0.02060
PART 1
H5A   2   10.280169    8.985499   10.349050   -21.00000   -1.50000
H5B   2   10.183770    8.979280   10.263170   -21.00000   -1.50000
BI74  3    0.169087   -0.831569    0.345765   -21.00000    0.04546    0.04993 =
         0.03563    0.00239    0.03584    0.00147
BI47  3   -0.446589   -0.575132    0.278645   -21.00000    0.04448    0.05877 =
         0.03395   -0.00912    0.03379   -0.00662
PART 0
O11   4    9.268650    9.368530   10.612050    11.00000    0.09791    0.10106 =
         0.12072    0.03320    0.09715    0.01997
PART 2
O72   4    9.872020    9.401390   10.396429    21.00000    0.05493    0.04584 =
         0.06410    0.00748    0.04768   -0.00473
PART 0
O23   4   -0.283759   -0.853300    0.570324    11.00000    0.10720    0.10179 =
         0.15138   -0.00849    0.11297   -0.01267
AFIX   7
H23A  2   -0.221767   -0.886125    0.625083    11.00000   -1.50000
H23B  2   -0.349392   -0.829720    0.561511    11.00000   -1.50000
AFIX   0

O78   4   10.070419    9.413600   10.581230    11.00000    0.11925    0.10686 =
         0.09605   -0.03442    0.09641   -0.05414
H78A  2   10.088760    9.472569   10.588350    11.00000   -1.50000
H78B  2   10.055850    9.404539   10.605590    11.00000   -1.50000
PART 2
H72A  2    9.940649    9.409280   10.450980    21.00000   -1.50000
H72B  2    9.897201    9.359700   10.387670    21.00000   -1.50000
PART 0
H11A  2    9.269020    9.410549   10.588730    11.00000   -1.50000
H11B  2    9.204940    9.385460   10.599409    11.00000   -1.50000
HKLF 4


REM  059252-gzq-bihhtp_20230128n_a.res in P2(1)/n
REM wR2 = 0.1804, GooF = S = 1.025, Restrained GooF = 1.031 for all data
REM R1 = 0.0612 for 6779 Fo > 4sig(Fo) and 0.0664 for all 7747 data
REM 522 parameters refined using 25 restraints

END

WGHT      0.1008     76.2528

REM Highest difference peak  6.951,  deepest hole -1.854,  1-sigma level  0.317
Q1    1  -0.4388 -0.5500  0.2551  11.00000  0.05    6.95
Q2    1   0.2315 -0.8094  0.3556  11.00000  0.05    6.93
Q3    1  -0.2099 -0.7720  0.5599  11.00000  0.05    4.63
Q4    1   0.0790 -0.9613  0.2875  11.00000  0.05    4.17
Q5    1  -0.6098 -0.8160  0.6039  11.00000  0.05    4.12
;
_shelx_res_checksum              33627
_shelx_hkl_file                  
;
   0   0  -1    0.06    0.49
   0   0  -2    7.91    1.32
   0   0  -2    8.04    0.65
   0   0  -2    7.67    0.68
   0   0  -3    0.60    1.61
   0   0  -3    0.22    0.64
   0   0  -3   -0.24    0.68
   0   0  -4  777.01   41.45
   0   0  -4  798.08   41.13
   0   0  -4  782.28   41.12
   0   0  -5    0.42    2.32
   0   0  -5    0.36    0.86
   0   0  -6 1189.87   62.29
   0   0  -6 1188.44   61.77
   0   0  -6 1177.37   61.78
   0   0  -7   -2.05    2.61
   0   0  -7   -0.61    1.12
   0   0  -7    1.10    1.05
   0   0  -8   33.26    3.68
   0   0  -8   35.03    2.31
   0   0  -8   33.33    2.26
   0   0  -9   -2.87    2.86
   0   0  -9    0.26    1.06
   0   0  -9   -0.57    1.02
   0   0 -10    5.86    1.24
   0   0 -10    8.35    2.01
   0   0 -10    6.75    1.40
   0   0 -10    7.55    3.19
   0   0 -10    9.09    1.12
   0   0 -11   -0.97    2.11
   0   0 -11   -0.06    1.24
   0   0 -11    0.46    1.16
   0   0 -11   -0.67    1.28
   0   0 -11    0.77    0.93
   0   0 -11    0.60    1.45
   0   0 -11   -2.43    3.25
   0   0 -11    0.13    1.20
   0   0 -12  747.81   37.98
   0   0 -12  722.37   37.86
   0   0 -12  726.95   37.89
   0   0 -12  741.08   37.89
   0   0 -12  748.97   37.87
   0   0 -12  648.20   39.33
   0   0 -12  650.77   38.08
   0   0  12  681.68   38.54
   0   0  13    1.57    1.99
   0   0 -13   -0.76    1.38
   0   0 -13   -0.61    2.65
   0   0 -13   -0.57    1.38
   0   0 -13   -1.50    3.40
   0   0 -13   -3.60    2.66
   0   0 -13    0.97    1.33
   0   0 -13   -0.80    1.31
   0   0 -13   -1.28    1.41
   0   0 -13   -0.15    1.13
   0   0 -13   -0.11    1.45
   0   0 -13    2.25    0.99
   0   0 -14  822.19   47.40
   0   0 -14  762.14   48.94
   0   0  14  865.78   48.10
   0   0 -14  928.00   47.28
   0   0 -14  954.91   47.27
   0   0 -14  802.79   47.50
   0   0 -14  906.06   47.30
   0   0 -14  921.54   47.27
   0   0 -14  888.57   47.22
   0   0 -14  978.94   47.31
   0   0 -15    2.19    2.26
   0   0 -15   -0.39    1.36
   0   0 -15    1.36    1.37
   0   0 -15    0.69    2.67
   0   0 -15    0.40    1.53
   0   0 -15    0.77    1.00
   0   0 -15   -0.16    1.40
   0   0 -16  620.33   31.26
   0   0 -16  614.02   31.27
   0   0 -16  564.47   31.30
   0   0 -16  643.09   31.30
   0   0 -17    0.08    2.21
   0   0 -17   -0.19    1.46
   0   0 -18   18.45    2.16
   0   0 -19    0.49    1.35
   0   0 -19   -0.76    0.97
   0   1   0    0.01    0.35
   0  -1   0   -0.17    0.36
   0  -1   1    3.11    0.59
   0   1   1    2.06    0.92
   0  -1  -1    1.52    0.66
   0   1  -1    2.40    0.67
   0   1  -2  576.90   31.37
   0  -1  -2  612.31   31.27
   0  -1   2  597.92   31.29
   0   1  -3    0.88    1.66
   0  -1   3    0.19    0.58
   0  -1  -3   -0.02    0.68
   0  -1  -3   -0.54    0.82
   0   1  -3   -0.13    0.94
   0   1  -4 4201.02  215.73
   0  -1   4 4038.84  215.38
   0  -1  -4 4271.12  215.48
   0   1  -4 4165.73  215.47
   0  -1  -4 4191.25  215.44
   0   1  -5   30.15    3.10
   0  -1  -5   34.30    2.28
   0   1  -5   34.16    2.29
   0  -1  -5   34.65    2.14
   0   1  -6    4.37    2.45
   0   1  -6    6.74    1.12
   0  -1  -6    6.04    1.19
   0  -1  -6    6.52    1.01
   0   1  -6    5.21    1.18
   0   1  -7   57.54    4.91
   0  -1  -7   64.87    4.02
   0   1  -7   69.70    4.01
   0  -1  -7   71.16    3.94
   0   1  -7   67.89    3.98
   0   1  -8 1342.47   74.23
   0  -1  -8 1390.74   73.56
   0   1  -8 1417.59   73.53
   0   1  -8 1427.63   73.59
   0  -1  -8 1422.93   73.62
   0   1  -9   53.60    4.80
   0  -1   9   50.51    3.71
   0  -1  -9   50.11    3.37
   0   1  -9   57.24    3.33
   0   1 -10  566.16   29.84
   0  -1  10  539.35   30.14
   0  -1 -10  546.21   29.71
   0   1 -10  567.47   29.71
   0  -1 -10  556.40   29.64
   0   1 -10  562.67   29.63
   0   1 -10  541.25   30.85
   0   1 -10  597.86   29.70
   0  -1 -10  570.20   29.66
   0   1 -10  582.45   29.77
   0   1 -11   11.87    1.38
   0  -1 -11   14.63    1.64
   0  -1  11   18.87    2.36
   0  -1 -11    9.86    1.54
   0   1 -11   14.48    1.55
   0  -1 -11   11.47    1.27
   0   1 -11   12.99    1.61
   0  -1 -11   12.22    1.55
   0   1 -11   12.17    1.34
   0  -1 -11   13.81    1.53
   0   1 -11   12.94    1.41
   0   1 -11   12.80    3.45
   0  -1 -11   14.65    1.72
   0   1 -11   11.84    1.41
   0  -1 -11   12.73    2.38
   0   1 -11   12.38    2.35
   0   1 -12  167.70    8.82
   0  -1 -12  164.09    8.83
   0  -1 -12  153.47    8.66
   0  -1 -12  155.39    8.63
   0   1 -12  169.36    8.71
   0   1 -12  158.08    8.75
   0  -1 -12  165.45    8.74
   0  -1 -12  163.64    8.73
   0  -1 -12  160.33    8.78
   0   1 -12  163.61    8.69
   0   1 -12  163.06    8.69
   0   1 -12  148.63   10.38
   0   1 -12  161.84    8.68
   0  -1 -12  156.61    8.69
   0  -1 -12  164.43    8.79
   0   1 -12  154.55    9.08
   0  -1  12  163.20    9.49
   0   1  13    0.60    2.12
   0  -1  13    3.26    2.02
   0  -1 -13   -1.76    1.50
   0   1 -13    1.23    1.42
   0   1 -13   -0.05    1.31
   0   1 -13    2.22    1.53
   0  -1 -13   -0.57    1.43
   0   1 -13   -0.15    1.15
   0  -1 -13   -0.14    1.07
   0  -1 -13    0.49    0.98
   0   1 -13    4.40    3.01
   0   1 -13    0.64    2.52
   0   1 -13    0.74    3.30
   0  -1 -13    2.09    1.31
   0   1 -13   -0.49    1.26
   0   1 -13    1.31    1.24
   0  -1 -13    0.12    1.55
   0  -1 -14   37.09    2.75
   0   1 -14   34.21    3.77
   0  -1  14   40.16    3.56
   0   1  14   40.15    3.64
   0  -1 -14   41.68    2.67
   0   1 -14   34.79    4.81
   0   1 -14   41.61    2.54
   0  -1 -14   42.36    2.59
   0   1 -14   38.26    2.67
   0   1 -14   39.47    3.54
   0  -1 -14   32.43    2.73
   0   1 -14   36.63    2.70
   0   1 -14   35.36    2.37
   0   1 -14   34.16    2.52
   0  -1 -14   36.31    2.40
   0   1 -14   36.89    2.52
   0  -1 -14   36.59    2.68
   0   1 -15    1.88    2.66
   0   1 -15   -1.06    2.75
   0  -1 -15    1.13    1.32
   0  -1 -15    2.51    1.47
   0   1 -15    1.10    1.31
   0   1 -15    2.43    1.48
   0  -1 -15    1.50    1.59
   0   1 -15    0.54    1.23
   0  -1 -15    0.51    1.01
   0   1 -15    0.06    1.67
   0   1 -15    2.52    1.03
   0  -1 -15   -0.06    1.58
   0   1 -15    1.32    1.22
   0  -1 -16  260.38   12.98
   0   1 -16  245.34   12.98
   0   1 -16  227.26   13.33
   0   1 -16  223.37   12.98
   0  -1 -16  234.39   13.00
   0  -1 -16  261.14   13.05
   0  -1 -17    7.70    1.32
   0   1 -17    7.97    2.34
   0  -1 -17    7.34    1.53
   0   1 -17    6.60    1.53
   0   1 -18   31.86    2.74
   0  -1 -18   30.07    2.31
   0   1 -19   -0.11    1.31
   0  -1 -19   -0.73    0.93
   0   1 -19    0.64    0.95
   0  -2   0 1193.18   59.31
   0   2   0 1146.09   59.25
   0  -2   0 1089.09   59.26
   0  -2  -1    2.36    0.68
   0   2  -1    1.57    0.66
   0   2   1    2.17    2.00
   0  -2   1    3.41    0.94
   0   2   1    3.06    0.56
   0   2  -1    3.39    0.79
   0  -2   2  840.04   41.67
   0   2  -2  789.87   41.67
   0  -2  -2  790.85   41.68
   0   2   2  772.61   41.65
   0  -2   3   35.39    2.23
   0  -2  -3   33.57    2.13
   0   2  -3   29.09    2.47
   0  -2  -3   27.32    2.49
   0  -2   4 1119.31   59.08
   0  -2   4 1114.16   58.97
   0  -2  -4 1165.22   59.06
   0   2  -4 1139.30   59.24
   0  -2  -4 1132.65   59.25
   0  -2   5   83.24    4.36
   0  -2   5   70.22    3.98
   0  -2  -5   76.85    4.22
   0   2  -5   72.07    4.25
   0   2  -5   61.74    4.71
   0  -2  -5   62.62    4.75
   0  -2   6  253.68   13.71
   0   2  -6  255.33   13.62
   0  -2  -6  258.32   13.65
   0  -2  -6  253.31   14.11
   0   2  -6  254.78   14.07
   0  -2   7   47.50    3.23
   0   2  -7   47.61    3.03
   0   2  -7   48.49    3.01
   0  -2  -7   45.88    3.02
   0   2  -7   42.29    3.88
   0  -2  -7   39.68    3.89
   0  -2   8  205.22   11.98
   0  -2  -8  221.82   11.86
   0   2  -8  217.06   11.82
   0   2  -8  224.71   11.82
   0   2  -8  213.01   12.53
   0  -2  -8  239.74   12.67
   0  -2   9   24.74    2.44
   0  -2  -9   24.89    2.23
   0  -2  -9   24.16    3.45
   0   2  -9   23.60    3.27
   0   2  -9   23.43    2.00
   0  -2  -9   24.87    2.13
   0   2 -10   73.70    4.39
   0  -2 -10   73.31    4.51
   0  -2  10   79.75    4.85
   0   2 -10   79.83    4.27
   0  -2 -10   75.22    4.24
   0  -2 -10   68.70    4.28
   0  -2 -10   70.34    4.10
   0  -2 -10   72.83    5.71
   0   2 -10   75.13    5.62
   0  -2 -10   72.46    4.16
   0  -2 -10   75.55    4.23
   0   2 -10   76.68    4.14
   0   2 -10   79.57    4.53
   0  -2  11   40.81    3.35
   0  -2 -11   34.16    2.59
   0   2 -11   37.08    2.55
   0  -2 -11   35.52    2.33
   0   2 -11   36.42    2.33
   0   2 -11   41.01    2.40
   0  -2 -11   41.40    2.69
   0  -2 -11   40.98    2.58
   0   2 -11   37.70    2.43
   0  -2 -11   36.97    2.30
   0  -2 -11   35.30    2.41
   0  -2 -11   33.91    4.20
   0   2 -11   33.83    2.38
   0   2 -11   27.23    4.02
   0  -2 -11   36.92    2.56
   0   2 -11   37.00    3.06
   0  -2 -12 1058.55   53.16
   0   2 -12 1002.31   52.97
   0   2 -12 1035.21   53.05
   0  -2 -12 1013.79   53.03
   0  -2 -12 1009.94   52.99
   0  -2 -12 1004.74   53.10
   0   2 -12  993.25   53.05
   0   2 -12 1023.00   52.99
   0  -2 -12  990.00   54.48
   0   2 -12 1011.01   54.52
   0  -2 -12 1041.84   53.05
   0  -2 -12 1025.60   53.01
   0   2 -12 1020.60   52.99
   0   2 -12  981.31   53.21
   0  -2 -12  980.34   53.21
   0  -2  12  991.09   53.69
   0  -2  13    0.38    2.04
   0  -2 -13    2.75    1.56
   0  -2 -13    1.17    1.01
   0   2 -13   -1.00    1.62
   0   2 -13    0.21    1.26
   0  -2 -13    1.53    1.45
   0   2 -13    0.64    1.23
   0   2 -13   -0.18    3.17
   0   2 -13    0.34    3.20
   0  -2 -13    1.16    2.31
   0  -2 -13    1.12    1.29
   0   2 -13    0.85    2.42
   0   2 -13    0.09    1.24
   0  -2 -13    1.01    3.22
   0  -2 -13    0.58    1.69
   0   2 -13   -0.20    1.12
   0  -2 -14  160.06    8.93
   0   2 -14  149.55   10.74
   0   2 -14  139.50    9.37
   0  -2 -14  142.83   10.51
   0   2  14  151.11    9.74
   0  -2  14  154.45    9.63
   0  -2 -14  167.82    8.78
   0   2 -14  164.43    8.75
   0  -2 -14  156.73    9.15
   0   2 -14  169.01    9.24
   0  -2 -14  169.16    8.85
   0   2 -14  165.08    8.81
   0   2 -14  154.88    8.85
   0  -2 -14  162.89    8.96
   0   2 -14  164.30    8.72
   0  -2 -14  164.70    8.74
   0   2 -15   -1.98    3.07
   0  -2 -15   -1.40    1.74
   0  -2 -15    0.09    1.25
   0   2 -15    0.92    1.49
   0  -2 -15   -1.27    2.29
   0   2 -15    0.80    2.46
   0  -2 -15    0.56    1.52
   0   2 -15   -0.67    1.26
   0  -2 -15    0.16    1.51
   0  -2 -15    2.07    1.06
   0   2 -15   -0.06    1.66
   0   2 -16   50.77    3.74
   0  -2 -16   52.80    3.11
   0   2 -16   50.11    3.10
   0  -2 -16   46.20    3.56
   0   2 -16   39.15    3.79
   0   2 -16   45.00    3.15
   0  -2 -16   47.49    3.12
   0  -2 -16   47.07    3.21
   0  -2 -17    6.23    2.06
   0  -2 -17    8.02    1.40
   0   2 -17    7.09    2.23
   0  -2 -17   10.43    1.44
   0  -2 -17    9.88    1.52
   0   2 -18  309.94   15.96
   0  -2 -18  277.36   15.90
   0  -2 -18  294.21   15.82
   0  -2 -18  312.13   15.78
   0   2 -19   13.62    1.59
   0  -2 -19   16.15    1.21
   0   2 -19   15.55    1.29
   0  -2 -19   13.00    1.27
   0  -3   0    0.29    0.95
   0   3   0    0.52    0.88
   0  -3   0    0.94    1.30
   0   3  -1   20.19    1.26
   0  -3  -1   18.72    1.26
   0  -3  -1   25.43    1.96
   0  -3   1   24.79    1.83
   0  -3  -1   21.94    1.62
   0   3   1   22.11    1.43
   0   3  -1   21.78    1.63
   0  -3  -2 1953.16  103.53
   0   3  -2 1990.80  103.53
   0  -3   2 2058.76  103.61
   0   3   2 1740.59  103.64
   0   3   2 2063.12  103.46
   0   3  -3   38.19    2.84
   0  -3  -3   37.14    2.88
   0  -3   3   49.76    2.87
   0   3   3   41.78    2.99
   0   3   3   42.91    2.42
   0  -3  -3   48.83    2.79
   0   3  -4  357.15   19.86
   0  -3  -4  384.27   19.90
   0  -3  -4  376.46   19.76
   0  -3   4  377.84   19.79
   0   3  -5    3.85    1.91
   0  -3  -5    3.98    1.96
   0  -3   5    3.61    1.05
   0  -3  -5    4.85    1.28
   0  -3   5    6.10    1.45
   0  -3  -6  522.29   27.16
   0   3  -6  503.92   27.10
   0  -3   6  498.21   26.67
   0   3  -6  515.40   26.85
   0  -3  -6  532.62   26.86
   0  -3   6  492.41   26.88
   0  -3  -7   31.64    3.24
   0   3  -7   30.16    3.18
   0  -3  -7   36.00    2.59
   0   3  -7   33.11    2.60
   0  -3   7   37.19    2.73
   0   3  -8 2403.54  125.72
   0  -3  -8 2439.51  125.75
   0  -3   8 2287.40  125.35
   0  -3  -8 2489.76  125.31
   0   3  -8 2393.39  125.25
   0  -3  -9    3.66    1.44
   0   3  -9    3.31    1.31
   0   3  -9    3.47    1.49
   0  -3   9    4.63    1.73
   0  -3  -9    6.97    1.92
   0   3  -9    4.80    1.11
   0   3  -9    2.35    2.39
   0  -3  -9    2.78    2.66
   0  -3  -9    4.38    1.92
   0  -3  -9    5.04    1.68
   0  -3  -9    3.06    1.49
   0  -3 -10  210.23   11.83
   0   3 -10  215.80   11.73
   0  -3 -10  211.90   11.76
   0  -3  10  218.89   12.02
   0  -3 -10  226.03   11.50
   0   3 -10  214.31   11.51
   0   3 -10  177.61   12.95
   0  -3 -10  206.26   11.38
   0  -3 -10  220.88   11.49
   0  -3 -10  215.57   12.60
   0   3 -10  219.02   12.59
   0  -3 -10  209.40   11.43
   0  -3 -10  212.37   11.40
   0   3 -10  226.92   11.59
   0  -3 -10  227.44   11.69
   0  -3 -11    1.30    1.37
   0  -3 -11    0.58    0.87
   0   3 -11    0.51    1.93
   0  -3 -11    1.18    1.29
   0  -3 -11    0.08    1.08
   0  -3 -11    2.05    2.62
   0   3 -11   -2.32    2.72
   0  -3  11    2.98    1.86
   0  -3 -12  155.85    8.39
   0   3 -12  142.74    8.29
   0  -3 -12  147.24    8.18
   0  -3 -12  161.77    9.78
   0   3 -12  173.95    9.90
   0   3 -12  154.57    8.52
   0  -3 -12  156.40    8.21
   0  -3 -12  152.62    8.51
   0  -3 -12  153.20    8.27
   0  -3  12  146.11    8.94
   0  -3  13   18.33    2.63
   0  -3 -13   16.42    2.03
   0   3 -13   15.09    3.48
   0  -3 -13   18.32    2.20
   0  -3 -13   17.81    2.00
   0  -3 -13   18.87    1.75
   0  -3 -13   16.65    2.52
   0  -3 -13   14.53    3.55
   0   3 -13   23.26    2.63
   0   3 -13   16.83    3.63
   0   3 -13   20.93    2.05
   0  -3 -13   18.22    1.59
   0   3 -14  511.79   28.05
   0  -3 -14  468.66   27.84
   0   3 -14  492.02   26.73
   0   3 -14  415.60   26.54
   0  -3  14  498.47   27.13
   0   3 -14  541.76   26.59
   0  -3 -14  519.70   26.55
   0  -3 -14  528.17   26.32
   0   3 -14  486.56   26.38
   0  -3 -14  492.80   26.48
   0  -3 -14  513.97   26.32
   0   3 -15    3.29    3.08
   0  -3 -15    5.29    1.87
   0  -3 -15    3.71    1.11
   0   3 -15    5.50    1.67
   0   3 -15    4.52    2.26
   0  -3 -15    7.93    2.24
   0   3 -16   75.76    5.68
   0   3 -16   86.34    5.07
   0   3 -16   95.55    5.41
   0  -3 -16   93.32    5.10
   0  -3 -16   93.52    5.35
   0  -3 -16   94.38    5.09
   0  -3 -16   83.34    5.17
   0   3 -16   81.16    5.00
   0  -3 -16   89.71    4.98
   0   3 -17   20.25    1.78
   0   3 -17   19.98    2.30
   0  -3 -17   18.92    1.78
   0  -3 -17   14.65    2.18
   0  -3 -17   20.09    1.86
   0  -3 -17   22.45    1.74
   0  -3 -17   15.97    1.89
   0  -3 -18    1.63    1.00
   0  -3 -18    3.09    1.47
   0   3 -18    1.69    1.55
   0  -3 -18    3.14    1.17
   0  -3 -18    2.42    1.06
   0  -3 -18    1.41    1.43
   0  -3 -19    3.79    1.12
   0  -3 -19    3.50    0.96
   0  -4   0   15.17    1.47
   0   4   0   15.54    1.44
   0  -4   0   17.45    1.91
   0  -4  -1   52.33    3.65
   0  -4   1   56.38    3.55
   0  -4  -1   56.13    3.36
   0   4   1   57.64    3.21
   0  -4  -2  996.16   52.80
   0   4  -2 1025.84   52.79
   0   4   2  874.82   53.11
   0  -4   2 1086.02   53.01
   0   4   2 1030.36   52.81
   0  -4   3   20.08    1.86
   0  -4  -3   14.25    1.58
   0   4   3   14.96    2.46
   0   4  -3   16.54    1.55
   0   4   3   16.01    1.19
   0  -4  -4    7.47    1.55
   0   4  -4    8.61    1.56
   0   4   4    5.98    1.71
   0  -4   4    8.43    1.59
   0  -4  -4    6.60    1.41
   0   4   4    9.53    0.78
   0  -4   5    8.07    1.65
   0   4   5    8.30    0.68
   0  -4  -5    7.44    1.51
   0  -4  -5    8.29    1.85
   0   4  -5    6.98    1.69
   0  -4   6 1121.19   57.99
   0  -4   6 1050.17   57.80
   0   4  -6 1054.12   57.96
   0  -4  -6 1134.80   57.97
   0  -4  -6 1179.61   58.15
   0   4  -6 1166.86   58.12
   0  -4   7    6.78    1.69
   0   4  -7    1.91    1.90
   0  -4  -7    7.36    2.12
   0   4  -7    6.64    1.67
   0  -4   7    5.81    1.10
   0  -4  -7    4.70    1.50
   0   4  -8  312.78   17.82
   0  -4  -8  318.74   17.87
   0  -4   8  315.47   17.59
   0   4  -8  330.66   17.53
   0  -4  -8  346.18   17.59
   0   4  -9   20.93    2.21
   0  -4  -9   17.48    2.14
   0   4  -9   18.25    2.07
   0  -4   9   23.71    2.40
   0  -4  -9   21.51    1.94
   0  -4  -9   21.28    2.45
   0  -4  -9   18.83    1.78
   0  -4  -9   19.40    1.61
   0  -4  -9   18.52    2.88
   0   4  -9   23.83    2.88
   0  -4  -9   18.94    1.79
   0  -4  -9   23.53    2.12
   0  -4  -9   19.17    2.18
   0  -4  -9   19.18    2.38
   0  -4  10  314.46   17.11
   0  -4 -10  303.67   16.86
   0  -4 -10  322.55   16.59
   0   4 -10  268.72   18.36
   0   4 -10  331.06   17.55
   0  -4 -10  311.84   17.51
   0  -4 -10  322.02   16.50
   0  -4 -10  316.68   16.51
   0   4 -10  298.19   16.62
   0  -4 -10  320.93   17.02
   0   4 -10  325.47   16.94
   0   4 -10  311.38   16.89
   0  -4 -10  306.49   16.51
   0  -4 -10  313.08   16.49
   0  -4 -10  306.79   16.57
   0  -4 -11    2.20    1.53
   0  -4 -11    4.65    1.01
   0  -4 -11    4.12    1.27
   0   4 -11    4.75    1.29
   0  -4  11    1.62    1.88
   0  -4 -11    7.32    1.32
   0  -4 -11    3.85    1.79
   0  -4 -11    4.74    2.68
   0   4 -11    2.71    1.79
   0  -4 -11    3.58    1.18
   0   4 -11    0.24    2.50
   0  -4 -11    4.60    1.51
   0  -4 -12  357.50   20.24
   0   4 -12  362.77   20.32
   0  -4  12  351.92   19.69
   0  -4 -12  352.31   19.12
   0  -4 -12  367.16   18.98
   0  -4 -12  361.47   18.96
   0   4 -12  369.84   19.14
   0   4 -12  359.14   19.04
   0  -4 -12  356.64   18.96
   0  -4 -12  366.81   18.99
   0   4 -12  345.12   19.01
   0   4 -13   28.54    3.63
   0  -4  13   30.23    3.16
   0  -4 -13   30.54    2.18
   0  -4 -13   18.84    3.67
   0  -4 -13   24.90    2.70
   0   4 -13   30.18    3.88
   0  -4 -13   26.84    2.27
   0   4 -13   29.14    2.70
   0  -4 -13   30.45    2.30
   0  -4 -13   28.94    2.08
   0   4 -13   32.99    2.37
   0   4 -14   14.39    3.03
   0   4 -14    8.91    3.28
   0  -4  14   12.08    2.34
   0   4 -14   12.11    1.71
   0  -4 -14   11.51    1.33
   0   4 -14   11.85    2.22
   0  -4 -14   13.89    2.18
   0   4 -14   14.05    3.02
   0  -4 -14    9.14    3.01
   0   4 -15   26.68    3.50
   0   4 -15   24.13    3.16
   0  -4 -15   25.72    2.55
   0   4 -15   28.99    2.65
   0  -4 -15   29.28    2.09
   0  -4 -15   22.38    1.91
   0   4 -16    4.75    2.72
   0  -4 -16    5.83    1.63
   0   4 -16    4.78    1.92
   0  -4 -16    7.05    1.59
   0   4 -16    7.43    1.53
   0  -4 -16    2.83    1.80
   0  -4 -16    5.99    1.33
   0   4 -17    8.02    2.34
   0   4 -17    7.21    1.40
   0  -4 -17   10.54    1.75
   0  -4 -17    8.03    1.48
   0   4 -17   12.18    1.82
   0  -4 -17    9.89    1.33
   0  -4 -17    8.81    1.52
   0   4 -18  200.12   10.05
   0  -4 -18  180.55    9.94
   0  -4 -18  184.56   10.01
   0  -4 -18  188.08    9.91
   0  -4 -19    5.48    0.92
   0   5   0    0.15    1.15
   0  -5   0    1.10    1.23
   0  -5   0   -0.76    1.72
   0  -5  -1    7.18    1.92
   0  -5   1    8.21    1.87
   0  -5  -1    7.88    1.44
   0   5   1    8.29    1.26
   0   5   1    5.38    3.62
   0  -5   2 1301.59   64.45
   0  -5  -2 1210.45   64.38
   0   5   2 1290.87   64.23
   0   5   3   13.53    2.84
   0  -5   3   22.55    2.08
   0   5  -3   17.02    1.45
   0  -5  -3   14.31    1.44
   0   5   3   22.37    1.41
   0   5  -4  312.70   16.14
   0  -5  -4  313.63   16.15
   0   5   4  294.48   16.28
   0  -5  -4  311.35   16.28
   0   5   4  295.70   15.94
   0  -5   4  312.11   16.31
   0  -5   5    9.98    1.75
   0  -5  -5    5.45    1.53
   0   5  -5    5.46    1.42
   0  -5  -5    7.54    1.57
   0  -5   6  162.72    9.28
   0  -5   6  155.10    9.08
   0  -5  -6  180.43    9.30
   0  -5  -6  164.94    9.30
   0   5  -6  174.31    9.29
   0  -5   7   15.90    2.00
   0   5  -7   10.88    2.01
   0  -5  -7   15.90    2.11
   0   5  -7   13.14    2.06
   0  -5   7   12.26    1.49
   0  -5  -7   14.81    1.88
   0   5  -8   11.40    1.87
   0  -5  -8   13.57    1.76
   0  -5   8    8.76    1.83
   0  -5  -8    6.34    1.55
   0  -5  -8    7.20    1.72
   0  -5  -8   11.18    2.07
   0   5  -8    9.64    2.04
   0  -5  -8   12.74    2.10
   0  -5  -8    9.52    2.01
   0  -5  -8    9.00    1.67
   0   5  -9   27.61    2.57
   0  -5  -9   25.91    2.52
   0  -5   9   30.53    2.68
   0  -5  -9   25.80    2.24
   0  -5  -9   26.58    2.67
   0   5  -9   23.11    5.76
   0   5  -9   23.14    2.84
   0  -5  -9   25.76    1.87
   0  -5  -9   24.90    1.97
   0  -5  -9   26.28    1.75
   0   5  -9   26.60    2.84
   0  -5  -9   24.36    2.85
   0  -5  -9   25.12    2.01
   0   5  -9   23.07    2.09
   0  -5  -9   24.74    2.14
   0  -5  -9   28.24    2.63
   0   5 -10 1039.31   51.30
   0   5 -10  973.33   51.26
   0  -5 -10 1050.35   51.41
   0  -5 -10  890.98   51.06
   0  -5  10  959.96   51.39
   0   5 -10  773.32   52.37
   0   5 -10  855.50   50.97
   0  -5 -10 1004.02   50.87
   0  -5 -10  974.88   50.84
   0  -5 -10  972.81   50.78
   0  -5 -10  975.59   50.79
   0  -5 -10  995.30   51.68
   0   5 -10 1006.37   51.68
   0  -5 -10  964.49   50.85
   0   5 -10  969.90   50.85
   0  -5 -10  988.99   50.80
   0  -5 -10 1062.79   51.04
   0  -5 -11    6.21    1.74
   0   5 -11    6.37    1.86
   0  -5  11    7.74    2.02
   0   5 -11    6.36    2.70
   0  -5 -11    7.62    1.77
   0  -5 -11    5.82    1.74
   0  -5 -11    7.88    2.44
   0   5 -11    4.80    2.37
   0   5 -11    6.76    1.71
   0  -5 -11    9.01    1.54
   0  -5 -11    5.80    1.31
   0   5 -11    6.65    1.42
   0  -5 -11    6.72    1.11
   0  -5  12    6.34    2.02
   0  -5 -12    6.87    1.43
   0   5 -12    6.53    1.47
   0  -5 -12    8.84    1.20
   0   5 -12    7.93    1.47
   0  -5 -12    5.75    2.47
   0   5 -12    8.61    1.79
   0  -5 -12    5.72    1.83
   0   5 -12    5.97    2.48
   0  -5 -12    7.55    1.60
   0   5 -13   20.73    3.39
   0  -5 -13   22.67    2.03
   0  -5 -13   23.65    1.82
   0  -5 -13   25.38    1.88
   0   5 -13   24.41    1.98
   0   5 -13   21.25    2.04
   0  -5 -13   20.50    2.19
   0   5 -13   18.21    3.12
   0  -5 -13   18.66    2.29
   0   5 -13   19.59    2.32
   0  -5  13   23.64    2.77
   0   5 -14  218.10   11.41
   0  -5 -14  212.81   11.40
   0  -5 -14  218.68   11.31
   0  -5 -14  207.54   11.24
   0   5 -14  193.39   11.30
   0  -5 -14  208.08   11.37
   0  -5 -14  218.11   11.22
   0   5 -14  199.76   11.69
   0   5 -14  207.52   11.78
   0  -5 -15   13.16    2.09
   0   5 -15   17.10    2.12
   0  -5 -15   19.20    1.72
   0   5 -15   14.00    1.73
   0  -5 -15   17.22    1.89
   0   5 -15   18.80    2.91
   0   5 -15   16.15    3.19
   0   5 -16  219.10   10.92
   0  -5 -16  208.10   10.88
   0  -5 -16  206.68   10.90
   0  -5 -16  209.93   10.83
   0   5 -16  170.42   10.78
   0  -5 -16  202.79   10.74
   0   5 -16  208.83   11.16
   0  -5 -17    5.71    1.37
   0   5 -17    3.38    1.26
   0   5 -17    5.46    1.42
   0  -5 -17    4.42    1.09
   0   5 -17    5.94    2.11
   0  -5 -18   20.79    1.54
   0  -5 -19    1.69    0.80
   0  -6   0  282.43   14.24
   0  -6   0  281.96   14.43
   0   6   1    1.08    3.73
   0  -6  -1   -0.82    1.35
   0  -6   1   -0.19    1.74
   0  -6  -1    0.58    1.79
   0   6   2   11.71    3.60
   0  -6  -2   14.46    1.70
   0  -6   2   13.31    1.97
   0   6   3   11.32    2.91
   0  -6   3   10.12    1.95
   0  -6  -4  595.28   31.30
   0   6  -4  593.47   31.29
   0  -6   4  620.82   31.62
   0   6   4  585.95   31.59
   0  -6   5    3.37    1.82
   0   6   5    3.77    1.89
   0   6  -5    3.66    1.22
   0  -6  -5    3.44    1.23
   0  -6  -5    4.78    1.62
   0  -6  -6 2208.11  116.01
   0   6  -6 2190.45  116.00
   0  -6   6 2249.02  116.16
   0  -6  -6 2309.71  116.18
   0  -6   6 2185.69  116.01
   0  -6   7    8.73    1.81
   0   6  -7    5.18    2.07
   0  -6  -7    5.28    1.78
   0   6  -7    5.21    1.59
   0  -6  -7    3.61    1.50
   0  -6   7    6.89    1.42
   0   6  -7    6.47    2.04
   0  -6  -7    4.63    1.67
   0  -6   8  107.29    6.28
   0  -6  -8  124.74    6.70
   0   6  -8  113.28    6.72
   0  -6   8  110.25    6.67
   0  -6  -8  110.71    6.38
   0   6  -8   83.14    8.72
   0   6  -8  115.22    6.49
   0   6  -8  113.86    6.43
   0  -6  -8  113.05    6.05
   0  -6  -8  109.52    6.02
   0  -6  -8  105.09    6.59
   0   6  -8  110.12    6.62
   0  -6  -8  118.14    6.24
   0  -6  -8  106.67    6.07
   0  -6  -8  106.78    6.49
   0  -6  -9    1.14    1.12
   0   6  -9    2.08    1.82
   0  -6  -9    0.73    1.55
   0  -6   9    0.60    1.73
   0   6  -9    0.55    2.27
   0  -6  -9    2.07    2.01
   0   6  -9    0.75    5.27
   0   6  -9    1.32    2.40
   0  -6  -9    2.31    1.64
   0  -6  -9    1.61    1.08
   0  -6  -9    1.31    0.89
   0  -6  -9    1.59    1.82
   0  -6  -9   -0.31    1.73
   0   6  -9    1.06    1.75
   0  -6  -9    1.96    1.32
   0  -6  -9    2.84    2.12
   0  -6 -10  732.14   36.09
   0   6 -10  739.07   36.00
   0  -6 -10  599.06   35.63
   0  -6  10  675.17   36.05
   0   6 -10  583.08   37.30
   0   6 -10  579.98   35.52
   0   6 -10  637.05   35.63
   0  -6 -10  685.24   35.47
   0  -6 -10  688.24   35.38
   0  -6 -10  672.40   35.37
   0  -6 -10  683.73   35.32
   0  -6 -10  688.72   35.41
   0   6 -10  680.03   36.15
   0  -6 -10  670.76   36.13
   0  -6 -10  688.30   35.40
   0  -6 -10  711.00   35.39
   0  -6 -10  707.64   35.67
   0  -6 -11   -0.66    1.89
   0   6 -11    1.44    1.81
   0  -6  11    0.89    2.08
   0   6 -11   -1.50    2.78
   0  -6 -11   -0.63    1.86
   0   6 -11    1.29    2.67
   0   6 -11    1.16    1.51
   0   6 -11    0.78    2.08
   0  -6 -11    1.58    2.19
   0  -6 -11    0.59    1.50
   0  -6 -11   -0.15    1.41
   0  -6 -11    0.14    1.06
   0   6 -11    1.90    1.47
   0  -6 -11    1.91    1.32
   0  -6 -11    0.89    1.23
   0  -6  12   11.38    2.34
   0  -6 -12   12.23    1.43
   0  -6 -12   12.30    1.61
   0   6 -12    9.58    1.63
   0  -6 -12   10.54    1.35
   0  -6 -12    8.12    2.33
   0  -6 -12   12.56    1.75
   0   6 -12   14.06    1.77
   0  -6 -12   11.81    1.67
   0  -6  13    3.24    2.18
   0  -6 -13    8.27    1.40
   0   6 -13    7.18    1.55
   0  -6 -13    7.64    1.55
   0   6 -13    7.54    1.71
   0  -6 -13    4.51    1.67
   0  -6 -13    6.19    1.62
   0   6 -13    9.35    2.96
   0   6 -14   58.82    3.76
   0  -6 -14   60.56    3.77
   0  -6 -14   62.27    3.57
   0  -6 -14   65.88    3.79
   0   6 -14   51.80    3.67
   0  -6 -14   65.91    3.73
   0   6 -14   61.21    4.52
   0  -6 -15    5.26    1.24
   0  -6 -15    3.92    1.46
   0   6 -15    3.57    1.32
   0   6 -15    6.04    1.52
   0  -6 -15    2.99    1.51
   0   6 -15    7.19    2.61
   0   6 -15    5.26    2.51
   0  -6 -16   12.61    1.52
   0  -6 -16   10.50    1.27
   0   6 -16   10.51    1.34
   0   6 -16   12.77    1.54
   0  -6 -16   11.70    1.49
   0   6 -16   16.16    2.44
   0   6 -17    1.62    1.85
   0  -6 -17    2.75    1.13
   0   6 -17   -0.49    1.19
   0  -6 -17    1.20    1.21
   0   6 -18    0.11    1.35
   0  -6 -18    1.67    0.85
   0  -6 -18    0.22    0.90
   0   7   0   -3.63    4.04
   0  -7   0   -2.41    1.92
   0   7   1    0.18    3.73
   0   7  -1    0.22    4.32
   0  -7  -1    0.46    1.44
   0  -7   1    2.51    2.01
   0  -7  -2  747.91   37.48
   0  -7   2  743.36   37.61
   0   7   3   29.86    3.84
   0  -7  -3   32.44    2.69
   0  -7   3   34.83    2.95
   0   7   4   57.68    4.55
   0  -7   4   73.29    4.44
   0   7   5   33.48    3.02
   0  -7   5   36.68    3.05
   0  -7  -5   32.56    2.87
   0  -7  -6  118.00    6.74
   0  -7  -6  113.27    6.73
   0   7  -6  130.24    6.79
   0   7  -6  116.82    6.85
   0  -7   6  128.88    7.21
   0  -7   6  123.90    6.99
   0  -7  -6  120.31    7.10
   0  -7   7    1.42    1.71
   0   7  -7    2.60    1.99
   0   7  -7   -1.45    2.18
   0  -7  -7   -1.14    1.82
   0  -7  -7   -0.19    1.20
   0   7  -7    2.65    1.96
   0  -7  -7    2.76    1.54
   0  -7   7    2.40    1.34
   0  -7   8   15.47    2.29
   0   7  -8    9.85    5.50
   0  -7  -8   15.92    2.09
   0   7  -8   16.56    2.59
   0   7  -8   18.47    2.50
   0  -7  -8   19.63    1.50
   0  -7  -8   17.70    1.50
   0   7  -8   15.27    2.34
   0  -7  -8   14.99    2.15
   0  -7  -8   15.92    1.67
   0  -7  -8   15.53    1.92
   0  -7   8   16.23    1.80
   0   7  -8   22.73    2.50
   0   7  -8   17.20    1.55
   0  -7  -8   21.68    2.27
   0  -7  -9   -0.04    1.10
   0  -7  -9    1.93    1.74
   0   7  -9   -2.36    2.07
   0  -7   9    2.98    1.82
   0  -7  -9    3.06    1.86
   0  -7  -9   -0.11    1.79
   0   7  -9    1.35    2.47
   0   7  -9    0.88    2.41
   0   7  -9   -2.83    5.46
   0  -7  -9    0.83    1.12
   0  -7  -9    2.28    1.97
   0   7  -9    1.95    2.27
   0  -7  -9   -0.14    1.50
   0  -7  -9    0.81    1.33
   0  -7  -9    3.03    2.36
   0  -7 -10  229.79   12.19
   0   7 -10  225.99   12.11
   0  -7  10  218.89   12.19
   0  -7 -10  185.19   11.66
   0   7 -10  201.64   14.11
   0  -7 -10  220.00   11.55
   0   7 -10  200.68   11.79
   0  -7 -10  224.39   11.40
   0  -7 -10  225.53   11.38
   0   7 -10  214.13   11.71
   0  -7 -10  205.14   11.39
   0  -7 -10  191.77   11.74
   0  -7  11   57.52    4.47
   0  -7 -11   64.87    3.86
   0   7 -11   49.62    7.26
   0  -7 -11   56.76    3.51
   0  -7 -11   59.11    3.52
   0   7 -11   58.17    3.64
   0   7 -11   57.21    4.29
   0  -7 -11   48.30    4.15
   0  -7 -11   45.01    4.26
   0   7 -11   53.86    4.25
   0  -7  12   64.02    5.28
   0  -7 -12   87.90    4.82
   0  -7 -12   86.19    4.60
   0  -7 -12   81.48    4.56
   0   7 -12   72.58    4.61
   0  -7 -12   81.09    4.54
   0  -7  12   71.02    4.40
   0   7 -12   87.68    5.21
   0   7 -12   83.10    5.26
   0  -7 -13   23.40    2.03
   0  -7 -13   25.76    2.05
   0   7 -13   19.60    2.01
   0   7 -13   24.39    3.15
   0   7 -14  127.10    7.39
   0  -7 -14  135.94    7.40
   0  -7 -14  137.00    7.41
   0   7 -14  143.81    7.84
   0   7 -15    1.00    1.15
   0  -7 -15    0.77    1.33
   0  -7 -15    1.00    1.31
   0   7 -15    2.98    2.34
   0   7 -16   73.36    4.08
   0  -7 -16   71.14    4.14
   0  -7 -16   71.44    4.13
   0  -7 -17   -0.62    1.13
   0   7 -17    0.17    1.05
   0  -7 -17    1.50    1.02
   0   7 -17    1.06    1.65
   0  -7 -18   15.27    1.18
   0  -7 -18   12.08    1.11
   0  -8   0   14.62    2.48
   0   8   0   23.82    4.46
   0  -8   1  119.61    6.99
   0   8   1  101.28    7.88
   0   8  -1  102.35    8.41
   0  -8   2  431.96   22.00
   0  -8  -2  449.31   21.84
   0   8  -3   -0.86    4.61
   0   8   3    4.39    2.99
   0   8  -3    2.19    1.54
   0  -8  -3    0.84    1.49
   0  -8   3    3.42    1.93
   0  -8  -4   93.20    5.29
   0   8  -4   86.21    5.22
   0   8   4   83.64    5.80
   0  -8   4   89.36    5.61
   0   8  -5    2.67    1.70
   0  -8  -5    4.35    1.59
   0  -8   5    4.08    1.99
   0   8  -5    3.43    2.03
   0   8  -5    1.91    1.74
   0  -8   6  127.01    7.48
   0   8  -6  124.01    7.00
   0  -8  -6  129.91    6.84
   0  -8  -6  136.32    7.46
   0  -8   6  129.61    7.28
   0   8  -6  117.89    6.72
   0  -8  -7    7.17    2.02
   0   8  -7    6.28    1.41
   0   8  -7    4.69    2.43
   0  -8   7    3.77    1.75
   0  -8   7    5.64    2.09
   0   8  -7    7.08    2.42
   0   8  -7   -0.77    5.60
   0   8  -7    4.79    2.27
   0  -8  -7    6.55    1.24
   0  -8  -7   10.26    2.22
   0   8  -7    5.81    2.13
   0  -8  -7    3.78    2.35
   0  -8  -7    5.54    1.08
   0  -8   8   45.30    3.75
   0   8  -8   45.31    3.55
   0   8  -8   44.57    3.69
   0   8  -8   34.27    6.67
   0  -8  -8   45.70    2.74
   0  -8  -8   48.04    2.80
   0  -8  -8   44.23    3.30
   0   8  -8   46.45    3.41
   0  -8  -8   43.57    2.89
   0   8  -8   42.83    2.82
   0   8  -8   43.37    3.76
   0  -8   8   47.84    3.27
   0  -8  -8   50.57    3.71
   0   8  -9    9.23    2.38
   0  -8  -9    8.81    2.20
   0  -8   9    8.36    2.43
   0   8  -9    3.26    2.65
   0   8  -9    6.81    5.85
   0  -8  -9    9.86    2.02
   0   8  -9    8.77    2.65
   0  -8  -9    5.86    1.90
   0  -8  -9    8.00    1.40
   0  -8  -9   12.12    2.24
   0   8  -9    8.05    2.35
   0  -8  -9    6.69    1.56
   0  -8  -9    7.84    1.30
   0  -8  10   74.51    5.45
   0  -8 -10   78.90    4.88
   0   8 -10   70.71    7.87
   0   8 -10   70.41    5.22
   0  -8 -10   74.39    4.81
   0  -8 -10   87.11    4.56
   0  -8 -10   80.54    4.53
   0   8 -10   87.48    5.08
   0  -8 -10   78.28    4.58
   0   8 -10   74.97    5.35
   0   8 -11    3.17    2.00
   0  -8  11    3.42    1.08
   0  -8  11    6.61    2.28
   0  -8 -11    2.54    1.89
   0   8 -11    1.23    5.46
   0   8 -11    1.47    2.51
   0   8 -11    4.14    1.37
   0  -8 -11    3.92    1.28
   0   8 -11    4.01    2.45
   0  -8 -11    5.22    1.28
   0  -8 -11    1.85    2.25
   0  -8 -12   88.35    5.08
   0   8 -12   87.48    5.36
   0   8 -12   89.97    5.48
   0  -8  12   82.34    5.68
   0  -8  12   83.20    4.69
   0  -8 -12   82.94    4.83
   0   8 -12   83.30    4.85
   0  -8 -12   83.96    4.81
   0   8 -13    1.47    2.49
   0   8 -13    2.38    2.40
   0   8 -13    0.05    1.24
   0  -8 -13   -0.05    1.30
   0  -8 -13   -0.89    1.28
   0  -8  13    1.37    0.86
   0   8 -14   14.85    1.56
   0  -8 -14   16.67    1.64
   0  -8 -14   14.61    1.59
   0   8 -14   16.69    2.60
   0   8 -14   17.83    2.52
   0   8 -15   47.90    2.90
   0  -8 -15   48.34    2.99
   0  -8 -15   44.59    2.95
   0   8 -15   52.28    3.56
   0  -8 -16   27.44    1.89
   0   8 -16   22.86    2.11
   0   8 -16   27.85    2.34
   0  -8 -17   30.95    1.90
   0  -8 -17   25.52    1.90
   0   8 -17   28.40    1.91
   0  -8 -17   32.52    1.93
   0  -9   0   -0.66    2.20
   0   9   0    1.96    1.38
   0   9   0   -2.63    4.19
   0  -9  -1    2.44    2.23
   0   9   1    7.27    3.79
   0   9  -1    2.24    1.48
   0   9  -1    4.26    4.47
   0  -9   1    3.02    2.13
   0  -9  -2   77.89    4.59
   0   9  -2   71.20    4.48
   0   9  -2   73.75    4.29
   0   9  -2   55.70    6.60
   0   9   2   70.15    5.78
   0  -9   2   74.74    5.05
   0   9  -3   19.28    2.19
   0  -9  -3   23.63    2.71
   0   9  -3   24.33    5.42
   0   9  -3   17.15    2.45
   0   9  -3   24.03    2.23
   0   9   3   24.06    3.74
   0  -9   3   21.50    2.80
   0  -9   4   10.71    2.30
   0  -9  -4    9.97    2.43
   0   9  -4   10.07    2.15
   0   9   4    9.21    2.80
   0   9  -4   11.37    1.43
   0  -9  -4   13.73    1.77
   0  -9   5    8.34    2.34
   0   9  -5    9.29    2.25
   0   9  -5    9.47    1.80
   0   9  -5    9.62    1.40
   0  -9  -5    8.58    1.67
   0  -9   6   68.83    4.65
   0   9  -6   64.19    4.11
   0   9  -6   58.61    6.89
   0  -9  -6   60.72    3.60
   0   9  -6   62.96    3.94
   0   9  -6   58.65    3.67
   0  -9  -6   65.23    4.47
   0  -9   6   61.36    4.25
   0  -9  -6   71.20    3.84
   0  -9   7   16.57    2.62
   0   9  -7   18.63    2.47
   0   9  -7   16.31    5.76
   0  -9  -7   13.47    1.48
   0   9  -7   13.54    2.22
   0  -9  -7   14.00    2.34
   0   9  -7   16.37    1.64
   0  -9  -7   15.05    2.37
   0   9  -7   13.08    2.76
   0  -9   7   14.76    2.07
   0  -9  -7   11.53    2.40
   0  -9   8  201.43   10.46
   0   9  -8  186.75    9.81
   0   9  -8  164.59   12.25
   0   9  -8  163.02    9.85
   0  -9  -8  181.53    9.43
   0  -9  -8  170.26    9.37
   0   9  -8  187.50    9.69
   0  -9  -8  192.07    9.72
   0  -9  -8  159.22    9.81
   0   9  -8  165.33    9.40
   0   9  -8  181.38   10.41
   0  -9   9   11.69    2.49
   0   9  -9   14.37    2.72
   0  -9  -9   14.77    2.22
   0   9  -9   11.75    5.85
   0  -9  -9   14.30    1.57
   0   9  -9   16.50    2.62
   0  -9  -9   17.45    2.41
   0   9  -9   14.47    2.42
   0  -9  -9   15.27    1.44
   0   9  -9   20.60    2.70
   0  -9 -10   15.17    2.16
   0   9 -10   14.83    2.78
   0  -9 -10   16.12    1.59
   0  -9 -10   16.13    1.47
   0   9 -10   16.52    2.48
   0   9 -10   18.35    2.68
   0  -9  10   14.49    2.55
   0  -9  10   16.92    1.48
   0   9 -10   13.85    2.46
   0  -9  11   20.47    2.90
   0  -9 -11   24.17    2.45
   0   9 -11   27.33    5.54
   0  -9 -11   24.00    1.97
   0   9 -11   23.42    1.92
   0  -9 -11   23.67    1.86
   0   9 -11   21.52    2.73
   0  -9  11   22.34    1.79
   0   9 -11   21.71    2.75
   0   9 -12   48.08    3.66
   0  -9 -12   53.62    3.13
   0   9 -12   56.01    3.09
   0  -9 -12   51.73    3.05
   0  -9  12   43.41    2.95
   0  -9 -12   48.94    3.40
   0   9 -13   14.06    2.57
   0   9 -13   15.05    2.46
   0  -9 -13   18.31    1.67
   0   9 -13   17.12    1.55
   0  -9 -13   13.22    1.54
   0  -9  13   16.63    1.32
   0   9 -14   19.59    1.57
   0  -9 -14   21.84    1.75
   0  -9 -14   20.83    1.65
   0   9 -14   21.10    2.44
   0   9 -14   19.36    2.35
   0  -9 -15    2.61    1.12
   0   9 -15    1.76    1.63
   0   9 -15    5.17    1.92
   0   9 -15    5.96    1.83
   0   9 -16    0.50    1.22
   0   9 -16   -1.06    1.47
   0  -9 -16    1.51    1.03
   0  -9 -16   -0.05    0.91
   0 -10   0   73.94    4.28
   0 -10   0   58.54    3.68
   0  10   0   65.16    6.08
   0  10   0   73.70    3.92
   0 -10   1    1.33    0.95
   0 -10  -1    0.46    0.87
   0 -10   1    3.36    2.23
   0 -10  -1    2.22    2.32
   0  10   1   -0.04    1.49
   0  10   1    8.82    4.03
   0  10  -1   -4.60    4.41
   0  10  -1    1.49    1.61
   0 -10   2    9.15    2.39
   0 -10  -2    9.80    2.46
   0 -10   2   12.56    2.28
   0  10   2    5.09    3.56
   0  10  -2    4.32    4.78
   0  10  -2   12.57    1.85
   0  10   2    9.85    1.57
   0 -10  -3   27.58    2.90
   0  10  -3   27.59    2.37
   0  10  -3   19.59    5.42
   0  10   3   22.83    3.79
   0 -10   3   26.58    3.11
   0 -10  -3   20.11    2.31
   0 -10   4   94.65    5.86
   0  10  -4   88.95    4.99
   0  10  -4   78.89    7.64
   0  10  -4   89.21    5.02
   0  10  -4   78.54    5.17
   0  10  -4   77.27    4.75
   0 -10  -4   88.07    4.94
   0 -10   5   42.34    3.94
   0  10  -5   43.43    3.20
   0 -10  -5   42.52    3.40
   0  10  -5   34.91    3.41
   0  10  -5   47.52    2.83
   0 -10   5   46.51    3.63
   0 -10  -5   38.06    2.97
   0 -10   6    9.78    2.46
   0  10  -6    4.48    5.31
   0  10  -6    8.69    2.42
   0  10  -6    8.18    2.17
   0  10  -6   10.05    2.14
   0  10  -6    8.75    1.90
   0 -10   6   10.29    2.04
   0  10  -6    9.89    1.47
   0 -10  -6    6.91    2.12
   0 -10   7    1.59    2.15
   0  10  -7    0.07    2.18
   0  10  -7   -5.09    5.29
   0 -10  -7    0.33    1.09
   0  10  -7    1.56    2.11
   0  10  -7    1.03    1.88
   0  10  -7   -1.62    2.46
   0  10  -7    0.41    1.34
   0 -10   7    0.30    1.66
   0 -10  -7    2.50    2.06
   0 -10   8    7.95    2.35
   0  10  -8   10.44    2.40
   0  10  -8    4.68    5.30
   0 -10  -8    9.77    1.30
   0 -10  -8    9.18    2.23
   0  10  -8   10.02    2.04
   0  10  -8   10.80    2.30
   0 -10  -8   12.25    2.18
   0  10  -8    9.08    1.48
   0  10  -8    5.21    2.46
   0 -10   9    2.51    1.14
   0  10  -9    1.17    2.26
   0 -10   9    3.91    2.16
   0  10  -9   -4.58    5.21
   0  10  -9    1.53    2.40
   0 -10  -9    1.27    1.95
   0 -10  -9    1.57    1.18
   0  10  -9    1.34    2.05
   0  10  -9    0.82    2.30
   0 -10  -9    1.85    2.15
   0 -10  -9    0.72    0.92
   0 -10  -9    1.64    1.99
   0 -10  10   55.33    4.50
   0 -10 -10   56.64    3.85
   0  10 -10   61.21    6.81
   0  10 -10   63.68    4.21
   0 -10 -10   58.89    3.45
   0 -10 -10   55.87    3.35
   0  10 -10   57.69    4.05
   0  10 -10   62.58    3.94
   0 -10  10   58.00    3.42
   0  10 -10   52.20    4.36
   0  10 -11    0.70    2.46
   0 -10 -11    3.69    1.87
   0 -10 -11    1.18    1.24
   0  10 -11    1.17    1.05
   0  10 -11    3.13    2.37
   0  10 -11    0.71    2.10
   0 -10 -11    0.44    1.05
   0 -10  11    0.83    1.03
   0  10 -12   40.21    2.99
   0 -10 -12   34.40    2.43
   0  10 -12   39.90    2.33
   0 -10 -12   39.27    2.34
   0 -10  12   32.88    2.29
   0 -10 -12   36.63    2.77
   0  10 -13   12.01    2.03
   0 -10 -13    9.40    1.34
   0 -10 -13    9.96    1.20
   0 -10  13    8.02    1.02
   0 -10 -14    6.62    1.13
   0 -10  14    5.38    0.74
   0  10 -14    4.64    1.87
   0  10 -14    5.78    1.75
   0 -10 -15    1.48    0.89
   0  10 -15    0.45    1.55
   0  10 -15   -0.12    1.35
   0  10 -15    0.07    1.46
   0 -10 -16    6.21    0.96
   0  10 -16    9.67    1.24
   0  10 -16    8.54    1.06
   0 -11   0    0.03    0.88
   0  11   0    1.18    3.97
   0  11   0    1.06    1.61
   0 -11  -1   -0.33    2.37
   0 -11   1    0.85    0.95
   0 -11  -1    1.09    0.86
   0  11  -1   -3.83    4.30
   0  11   1    1.12    1.55
   0  11   1    0.54    3.70
   0  11  -1    1.52    1.69
   0 -11   2   74.70    4.46
   0 -11  -2   75.36    4.63
   0 -11   2   68.06    4.01
   0  11  -2   70.12    4.30
   0  11   2   71.52    5.90
   0  11  -2   62.13    6.65
   0  11  -3    1.86    5.07
   0  11   3    6.01    2.99
   0  11  -3    4.19    1.90
   0 -11   3    2.05    2.17
   0  11  -3    3.48    1.71
   0 -11  -3    3.76    1.75
   0 -11   3    2.41    1.06
   0 -11   4  105.49    6.29
   0  11  -4   99.94    5.48
   0  11  -4   76.03    8.23
   0  11  -4   94.12    5.74
   0  11  -4   92.74    5.64
   0 -11   4   82.08    6.43
   0 -11   4  101.74    5.45
   0 -11  -4  103.14    5.62
   0 -11   5    6.53    1.97
   0  11  -5    8.09    1.52
   0 -11   5    6.59    1.27
   0 -11   5    5.44    2.40
   0  11  -5    6.66    2.05
   0 -11  -5    7.40    2.35
   0  11  -6   40.91    3.24
   0  11  -6   48.10    2.87
   0 -11   6   41.65    3.58
   0 -11  -6   48.04    3.32
   0 -11   7   -0.64    2.34
   0  11  -7    3.06    2.25
   0  11  -7    4.12    5.01
   0  11  -7    2.99    1.78
   0  11  -7    3.13    2.10
   0 -11   7    0.63    1.71
   0 -11   7    1.81    1.19
   0  11  -7    2.77    1.43
   0  11  -7    2.96    2.42
   0 -11  -7    2.16    2.03
   0 -11   8    8.57    2.29
   0  11  -8    9.29    2.35
   0  11  -8    9.93    5.22
   0 -11  -8    6.39    1.22
   0  11  -8    7.25    2.15
   0  11  -8    9.78    1.91
   0 -11  -8    8.04    2.06
   0 -11   8    5.77    1.23
   0  11  -8    8.43    1.44
   0  11  -8    8.39    2.49
   0 -11  -9   31.36    3.10
   0  11  -9   36.36    3.46
   0 -11  -9   39.67    2.56
   0  11  -9   43.20    3.06
   0 -11  -9   45.65    3.30
   0  11  -9   38.09    3.29
   0 -11   9   39.73    2.57
   0 -11  -9   36.62    3.16
   0 -11 -10   13.23    2.09
   0  11 -10   10.98    2.59
   0 -11 -10   14.52    1.49
   0  11 -10   17.19    2.45
   0  11 -10   18.03    2.15
   0 -11  10   16.08    1.45
   0 -11 -10   19.54    2.23
   0  11 -11    2.81    2.31
   0 -11 -11    2.75    1.68
   0 -11 -11    1.81    1.12
   0  11 -11    4.46    2.13
   0  11 -11    2.34    1.85
   0 -11 -11    1.71    0.87
   0 -11  11    1.74    0.98
   0  11 -12   86.92    4.87
   0  11 -12   90.41    4.75
   0 -11 -12   72.09    4.43
   0 -11  12   77.92    4.38
   0 -11 -12   81.60    4.64
   0 -11 -13    1.35    0.97
   0 -11  13    1.74    0.71
   0 -11 -14   45.41    2.81
   0 -11  14   49.33    2.69
   0  11 -15    5.35    1.12
   0 -12   0  213.40   11.14
   0  12   0  182.53   12.94
   0  12   0  208.14   11.31
   0  12   1    5.50    3.58
   0  12  -1    8.61    4.32
   0  12  -1    3.76    1.90
   0  12   1    3.63    1.70
   0 -12  -1    3.21    0.93
   0 -12   1    4.80    1.08
   0 -12   2   76.05    4.01
   0  12  -2   72.40    4.37
   0  12   2   63.93    4.18
   0  12  -2   51.09    6.50
   0  12   2   59.84    5.69
   0 -12  -2   71.17    4.35
   0 -12  -3    2.11    1.72
   0  12  -3    0.98    1.92
   0  12  -3    0.37    4.65
   0  12  -3    0.79    1.41
   0 -12   3    0.87    1.03
   0 -12   3    3.93    1.98
   0  12  -4    0.24    1.72
   0 -12  -4    1.01    2.20
   0 -12   4   -0.09    1.06
   0 -12   4   -0.55    1.95
   0  12  -4    1.22    1.37
   0  12  -4    2.74    1.99
   0  12  -4   -0.76    4.50
   0  12  -5   -1.39    2.16
   0 -12   5    2.82    2.25
   0 -12   5   -0.18    1.94
   0 -12   5    1.52    1.11
   0  12  -5    1.18    1.44
   0 -12  -5    2.52    1.86
   0 -12  -5    3.34    2.26
   0  12  -5    2.30    1.87
   0 -12   6  170.54   12.03
   0 -12  -6  217.56   11.33
   0  12  -6  206.20   11.24
   0 -12   6  188.45   11.76
   0  12  -6  180.91   12.06
   0  12  -6  228.23   11.10
   0 -12  -6  180.41   11.77
   0 -12  -6  215.78   11.33
   0  12  -7    6.10    4.70
   0  12  -7    1.41    2.24
   0 -12   7   -1.70    2.36
   0  12  -7   -0.96    1.96
   0 -12  -7    1.84    1.82
   0  12  -7    0.49    1.33
   0  12  -7    2.09    2.32
   0  12  -8   24.28    2.69
   0 -12  -8   20.76    2.28
   0  12  -8   23.62    2.44
   0  12  -8   23.72    2.08
   0 -12   8   18.56    1.68
   0  12  -8   19.78    1.77
   0 -12  -9    0.36    1.91
   0  12  -9   -1.55    2.28
   0  12   9   -0.80    1.20
   0  12  -9    0.48    1.67
   0  12  -9    0.28    2.01
   0 -12  -9    1.25    1.79
   0 -12   9    1.32    1.07
   0  12 -10   47.41    3.13
   0  12 -10   46.45    2.86
   0 -12  10   46.35    2.53
   0  12 -10   42.05    3.26
   0 -12 -10   42.10    2.92
   0  12 -11    6.61    2.10
   0 -12 -11    7.29    1.62
   0 -12  11    6.64    1.01
   0  12 -11    7.02    1.90
   0  12 -11    5.38    1.62
   0 -12  12    0.48    0.72
   0  12 -12    2.08    1.43
   0  12 -12    1.04    1.67
   0 -12  13    3.61    0.67
   0  12 -13    4.30    1.34
   0  12 -14   56.85    3.28
   0  13   0    0.30    3.66
   0  13   0   -0.62    1.72
   0 -13   0    1.24    0.86
   0  13  -1   -0.32    4.15
   0  13  -1    1.37    1.86
   0  13   1    1.33    1.70
   0  13   1   -0.26    3.49
   0 -13   1    1.59    0.94
   0 -13  -1    0.72    0.81
   0 -13   1    0.58    2.04
   0 -13  -1    1.94    1.76
   0  13  -2  184.38    8.96
   0 -13   2  155.33    9.79
   0 -13   2  164.44    8.88
   0  13   2  149.75    9.00
   0  13  -2  171.02    9.13
   0  13  -2  143.50   10.83
   0 -13  -3    1.80    2.16
   0 -13   3    3.78    2.01
   0  13  -3    1.18    1.43
   0 -13   3    1.19    1.04
   0  13  -3    5.23    4.27
   0  13  -3    2.98    2.00
   0  13  -4   24.50    4.96
   0  13  -4   24.96    2.57
   0 -13  -4   20.06    2.21
   0 -13  -4   25.10    2.66
   0 -13   4   28.01    1.82
   0 -13   4   19.58    2.61
   0  13  -4   26.97    2.03
   0 -13  -4   20.03    2.74
   0 -13  -5   -1.85    2.23
   0 -13  -5   -0.06    1.71
   0  13  -5    2.47    1.44
   0 -13   5   -0.29    1.07
   0  13  -5    0.57    2.20
   0 -13  -6   42.14    3.21
   0 -13   6   45.50    2.85
   0  13  -6   47.69    3.22
   0  13  -6   44.91    2.93
   0  13  -7   45.25    3.12
   0  13  -7   46.04    2.79
   0  13  -8    3.47    1.82
   0 -13  -8    6.53    1.65
   0 -13   8    3.39    1.06
   0  13  -8    5.35    2.13
   0 -13  -8    5.01    1.78
   0  13  -9    3.61    2.09
   0 -13  -9    4.60    1.72
   0  13   9    4.27    1.19
   0  13  -9    7.71    1.82
   0 -13  -9    5.14    1.60
   0 -13   9    3.90    1.02
   0  13 -10   10.99    1.80
   0 -13  10    8.72    1.03
   0 -13 -10    7.75    1.56
   0  13 -10    5.62    1.98
   0 -13  11    0.76    0.74
   0  13 -11    2.18    1.27
   0 -13 -11    0.29    1.25
   0  13 -12    9.16    1.30
   0 -13  12    9.71    0.86
   0 -13  13   -0.25    0.45
   0  13 -13   -0.75    0.95
   0  14   0   44.50    3.12
   0 -14   0   41.37    2.98
   0  14  -1    2.63    1.90
   0  14   1    2.49    1.68
   0  14  -1    1.11    1.42
   0 -14   1    0.32    0.87
   0 -14  -1    1.85    2.02
   0 -14  -2    2.83    2.07
   0 -14  -2    3.85    1.41
   0  14  -2    4.03    1.40
   0 -14   2    2.82    0.94
   0  14  -2    2.91    1.92
   0  14  -3   26.14    2.72
   0 -14  -3   23.36    2.29
   0 -14  -3   31.50    2.78
   0 -14   3   28.94    1.99
   0  14  -3   35.97    2.29
   0 -14  -4    1.17    2.03
   0 -14  -4    3.46    1.47
   0  14  -4    1.79    1.35
   0 -14   4    3.45    0.98
   0  14  -4    5.80    2.05
   0  14  -5   23.88    2.61
   0 -14  -5   19.35    2.17
   0 -14  -5   35.69    2.63
   0 -14   5   24.05    1.85
   0  14  -5   33.33    2.07
   0  14  -6   73.38    5.09
   0 -14  -6   79.08    4.88
   0 -14   6   81.20    4.69
   0 -14  -6   95.01    5.10
   0  14  -6   94.16    4.76
   0 -14  -7    1.33    1.86
   0  14  -7    2.88    1.12
   0 -14  -7    2.16    1.37
   0  14  -8    1.85    1.24
   0  14   8    0.16    1.05
   0 -14  -8    0.54    1.29
   0 -14  -8   -0.05    1.51
   0  14  -8    1.44    1.84
   0  14  -9    0.28    1.16
   0 -14  -9   -0.78    1.36
   0  14  -9   -0.92    1.70
   0 -14   9    1.72    0.78
   0  14   9    0.03    0.94
   0  14 -10   14.00    1.39
   0  14 -10   10.82    1.80
   0 -14 -10   11.62    1.46
   0 -14  10   16.20    1.11
   0 -14  11   18.36    1.21
   0  14 -11   17.24    1.45
   0 -14  12    2.20    0.48
   0 -15   0   -0.04    1.71
   0  15   0    1.04    1.61
   0  15  -1   -0.99    1.25
   0 -15  -1    1.89    1.77
   0 -15   1    1.22    1.67
   0  15  -1   -1.09    1.67
   0  15   1    0.98    1.54
   0  15  -2   24.25    1.76
   0 -15  -2   20.23    2.19
   0  15  -2   19.07    2.18
   0 -15   3    6.58    0.99
   0  15  -3   10.80    1.42
   0 -15  -3   10.27    1.98
   0 -15   3    9.28    1.66
   0  15  -3    6.79    1.94
   0 -15  -4  108.42    5.51
   0  15  -4   89.86    5.51
   0  15  -4  103.05    5.24
   0 -15   4   85.96    5.14
   0  15  -5   -0.19    1.09
   0 -15   5    1.97    0.83
   0 -15  -5    3.20    1.73
   0  15  -5    1.53    1.79
   0 -15  -6   10.51    1.79
   0  15  -6   10.35    1.23
   0  15  -6   11.61    1.91
   0 -15   6   12.01    1.06
   0 -15  -7   25.24    1.97
   0 -15   7   24.04    1.49
   0 -15  -8    0.18    1.24
   0 -15  -8   -0.42    0.94
   0  15   8   -0.03    0.89
   0  15  -9    1.91    1.39
   0 -15  -9    2.82    1.07
   0  15   9    0.68    0.73
   0 -15  -9    2.32    0.86
   0 -15  10   45.24    2.50
   0 -16   0  113.90    5.84
   0  16   0   93.18    5.81
   0 -16   0  106.79    5.64
   0 -16   1   23.72    2.01
   0 -16  -1   23.49    2.08
   0  16  -1   19.13    2.09
   0  16  -2    4.32    1.03
   0 -16  -2    2.44    1.46
   0 -16   2    3.75    1.29
   0  16  -2    3.01    1.55
   0  16   3    3.82    1.04
   0  16  -3    4.91    1.02
   0 -16  -3    5.30    1.51
   0  16  -3    4.15    1.58
   0  16  -4   29.14    1.90
   0  16  -4   25.43    2.33
   0 -16  -5    2.43    1.37
   0  16  -5    1.50    0.86
   0 -16   5    0.52    0.65
   0  16   5    0.04    0.99
   0  16  -5    1.23    1.50
   0  16   6    4.66    0.98
   0 -16   6    6.70    0.72
   0 -16  -6    6.95    0.95
   0  16  -6    4.76    1.48
   0 -16  -6    5.35    1.25
   0 -16   7   -0.07    0.56
   0  16   7   -0.76    0.79
   0 -16  -7   -1.72    1.03
   0  16  -7   -0.03    1.32
   0 -16  -8    2.18    0.90
   0  16   8    3.69    0.67
   0 -16   8    3.67    0.55
   0 -16  -8    2.23    0.73
   0  17   0    1.05    0.85
   0 -17   0   -0.22    1.01
   0  17  -1    1.69    0.83
   0  17   1   -0.12    0.90
   0  17  -1    4.25    0.83
   0 -17  -1    2.24    0.66
   0 -17  -1    3.51    1.11
   0  17   2    1.43    0.85
   0 -17  -2    0.96    1.07
   0  17  -2    0.93    0.76
   0 -17  -2    0.95    0.66
   0  17  -3    1.90    0.70
   0  17   3    1.64    0.74
   0  17  -3   -0.36    1.13
   0 -17  -3    0.73    0.68
   0  17  -4   20.89    1.80
   0  17   4   28.70    1.54
   0 -17  -4   27.75    1.53
   0  17   4   17.62    1.62
   0 -17  -5   11.16    1.18
   0  17   5   14.69    0.97
   0 -17  -5   13.33    0.97
   0  17   6   12.11    0.87
   0 -17  -6   11.25    0.88
   1   0 -20   -0.19    0.97
   1   0 -20    0.74    1.37
   1   0 -19    0.76    1.22
   1   0 -19    0.47    1.81
   1   0 -18   -0.47    1.42
   1   0 -18    1.23    2.21
   1   0 -17   13.64    1.80
   1   0 -17    9.95    1.32
   1   0 -17   10.54    2.79
   1   0 -17   15.23    1.66
  -1   0  16    0.88    2.19
   1   0 -16    2.38    1.04
   1   0 -16    2.10    1.14
   1   0 -16    0.83    1.55
   1   0 -16    1.93    2.46
   1   0 -16    0.36    1.25
   1   0 -16   -0.05    1.29
   1   0 -16    1.67    3.66
   1   0 -16   -1.93    2.88
   1   0 -16   -0.43    1.41
   1   0 -15    3.72    1.59
  -1   0  15    4.45    2.34
   1   0 -15    4.47    1.24
   1   0 -15    4.65    1.60
   1   0 -15    3.18    1.07
   1   0 -15    1.63    3.67
   1   0 -15    7.71    2.82
   1   0 -15    4.10    1.33
   1   0 -15    3.07    1.38
   1   0 -15    6.71    1.49
   1   0 -14    1.12    1.40
  -1   0  14    1.19    2.13
   1   0 -14    0.26    1.43
   1   0 -14   -0.55    1.07
   1   0 -14    0.74    1.21
   1   0 -14    5.01    3.48
   1   0 -14    2.09    1.36
   1   0 -13    5.22    1.42
  -1   0  13    4.42    2.14
   1   0 -13    4.50    1.41
   1   0 -13    5.27    1.09
   1   0 -13    6.31    1.34
   1   0 -13    5.26    3.59
   1   0 -13    5.12    1.37
   1   0 -12    0.55    1.20
   1   0 -12   -0.06    1.25
   1   0 -12    0.18    0.89
   1   0 -12    1.89    1.15
   1   0 -12    2.84    3.28
   1   0 -12   -0.18    1.05
   1   0 -11   53.74    3.51
   1   0 -11   51.22    5.41
   1   0 -11   66.97    3.98
   1   0 -11   58.25    3.57
   1   0 -11   61.98    3.68
   1   0 -11   58.43    3.72
   1   0 -10   -0.97    3.09
   1   0 -10   -0.58    1.05
   1   0 -10    0.62    1.16
   1   0  -9  149.89   10.60
   1   0  -9  181.46    9.52
   1   0  -9  173.49    9.53
   1   0  -8    0.71    2.98
   1   0  -8    0.44    1.10
   1   0  -7   27.16    3.45
   1   0  -7   27.14    1.95
   1   0  -6    0.24    2.69
   1   0  -6    0.78    0.98
   1   0  -5    2.06    0.95
   1   0  -5    2.74    1.00
   1   0  -4    0.16    0.80
   1   0  -4    0.86    0.75
   1   0  -4    0.04    0.81
   1   0  -3   11.97    0.92
   1   0  -2    0.68    0.36
   1   0  -2    0.39    0.36
   1   0  -1    3.98    0.31
   1   0  -1    4.28    0.38
  -1   0   0    0.60    0.62
  -1   0   0    0.61    0.62
  -1   0   0    1.27    0.38
  -1   0   0    0.40    0.51
  -1   0  -1    8.78    1.24
  -1   0  -1    7.15    0.97
  -1   0  -1    7.41    1.24
  -1   0  -1    9.46    0.60
  -1   0  -1    8.45    0.61
  -1   0  -1    8.65    0.65
  -1   0  -1    8.94    0.78
  -1   0  -2    0.32    1.39
  -1   0  -2    0.28    1.02
  -1   0  -2   -0.51    1.57
  -1   0  -2    0.58    0.54
  -1   0  -2    0.19    0.60
  -1   0  -2    0.21    0.51
  -1   0  -3   28.67    2.63
  -1   0  -3   29.94    1.78
  -1   0  -3   29.70    1.79
  -1   0  -4    1.13    1.93
  -1   0  -4    2.89    1.98
  -1   0  -4    1.34    0.75
  -1   0  -4    0.69    0.75
  -1   0  -5   67.79    4.81
  -1   0  -5   65.79    3.96
  -1   0  -5   79.20    3.99
  -1   0  -5   67.77    4.34
  -1   0  -6    0.47    1.34
  -1   0  -6   -1.02    2.35
  -1   0  -6    0.65    0.83
  -1   0  -6   -0.08    0.84
  -1   0  -7  129.96    7.39
  -1   0  -7  116.18    8.34
  -1   0  -8    0.42    2.56
  -1   0  -8    1.26    1.68
  -1   0  -9   27.54    1.96
  -1   0  -9   26.59    1.84
  -1   0  -9   27.68    2.00
  -1   0  -9   26.75    1.93
  -1   0  -9   26.28    2.50
  -1   0  -9   17.61    3.38
  -1   0  -9   29.00    2.40
  -1   0  -9   27.16    2.11
  -1   0  -9   25.23    1.95
  -1   0 -10    0.56    1.17
   1   0  10    0.47    1.83
  -1   0 -10    0.71    1.19
  -1   0 -10   -0.08    0.96
  -1   0 -10   -0.04    1.17
  -1   0 -10   -0.26    1.29
  -1   0 -10   -0.87    2.10
  -1   0 -10    1.33    1.44
  -1   0 -10   -0.29    3.01
  -1   0 -10    2.23    2.08
   1   0  11   34.29    3.15
  -1   0 -11   30.43    2.36
  -1   0 -11   26.42    3.20
  -1   0 -11   33.71    3.11
  -1   0 -11   24.86    4.32
  -1   0 -11   27.62    3.13
  -1   0 -11   32.85    2.53
  -1   0 -11   31.16    2.31
  -1   0 -11   33.92    2.37
  -1   0 -11   34.45    2.35
  -1   0 -11   28.77    2.04
  -1   0 -11   30.97    2.19
  -1   0 -11   31.92    2.29
   1   0  12    3.09    2.05
  -1   0 -12    0.21    2.48
  -1   0 -12    0.87    1.39
  -1   0 -12   -0.55    2.49
  -1   0 -12    1.11    3.54
  -1   0 -12   -0.06    1.48
  -1   0 -12    0.32    1.36
  -1   0 -12    0.60    0.95
  -1   0 -12    1.30    1.49
  -1   0 -12    0.15    1.17
  -1   0 -12    2.37    1.40
   1   0  13    6.94    2.39
  -1   0 -13    6.00    1.12
  -1   0 -13    8.10    1.74
  -1   0 -13    6.22    1.55
  -1   0 -13    2.36    3.72
  -1   0 -13    3.25    1.61
  -1   0 -13    8.61    1.59
  -1   0 -13    8.90    2.83
  -1   0 -14    0.75    1.61
  -1   0 -14    0.64    1.40
  -1   0 -14    1.41    1.44
  -1   0 -14   -1.10    1.44
  -1   0 -14    0.39    2.70
  -1   0 -15   35.34    2.66
  -1   0 -15   35.62    2.53
  -1   0 -15   34.39    2.52
  -1   0 -15   34.63    3.50
  -1   0 -16    0.45    1.43
  -1   0 -16    2.35    2.19
  -1   0 -17    0.70    1.18
  -1   0 -17    3.37    1.75
  -1   0 -18    0.41    0.89
  -1   0 -18   -0.31    1.29
   1  -1 -20   20.05    1.59
   1  -1 -20   22.81    1.52
   1   1 -20   19.39    1.90
   1  -1 -19    2.92    1.29
   1   1 -19    3.60    1.85
   1  -1 -18  224.31   11.51
   1   1 -18  195.45   11.47
   1  -1 -18  233.19   11.51
   1   1 -18  203.88   11.75
   1   1 -17   16.23    2.85
   1   1 -17   20.88    1.90
   1  -1 -17   21.00    1.91
   1   1 -17   18.99    2.98
   1   1 -17   21.31    2.09
   1  -1 -17   27.53    2.13
   1  -1 -17   21.95    1.73
   1  -1 -17   23.74    2.09
   1  -1 -16   77.53    4.52
   1  -1 -16   78.41    4.45
   1   1 -16   73.79    4.18
   1   1 -16   68.54    4.37
   1  -1 -16   76.32    4.39
   1   1 -16   73.74    4.27
   1  -1 -16   71.11    4.19
   1   1 -16   79.65    4.26
   1   1 -16   59.55    5.03
   1  -1 -16   75.97    4.30
   1   1 -16   74.94    4.32
   1  -1 -16   74.06    4.24
   1   1 -16   67.39    5.02
  -1  -1  16   71.28    5.26
  -1   1  16   72.02    5.39
   1   1 -15    9.08    1.68
   1  -1 -15    4.52    1.67
  -1   1  15    8.52    2.51
  -1  -1  15    5.16    2.32
   1  -1 -15    7.59    1.20
   1  -1 -15    7.18    1.60
   1   1 -15    6.90    1.32
   1  -1 -15    8.49    1.20
   1   1 -15    7.20    1.67
   1   1 -15    4.65    2.66
   1   1 -15    8.31    3.76
   1  -1 -15    7.20    1.36
   1   1 -15    9.37    1.39
   1  -1 -15    7.92    1.70
   1  -1 -14   36.36    2.51
   1  -1 -14   37.17    2.65
   1   1 -14   35.17    2.59
   1   1 -14   33.90    2.34
   1   1 -14   36.30    2.38
   1  -1 -14   35.24    2.29
   1  -1 -14   33.62    2.32
  -1   1  14   31.28    3.37
  -1  -1  14   33.86    3.32
   1   1 -14   37.58    2.36
   1  -1 -14   37.90    2.40
   1   1 -14   35.91    4.78
   1   1 -14   35.23    2.62
   1  -1 -14   36.73    2.67
   1  -1 -13   21.90    2.03
   1   1 -13   20.96    1.93
  -1  -1  13   22.63    2.74
   1   1 -13   20.43    1.96
   1   1 -13   23.88    1.82
   1   1 -13   20.80    1.78
   1  -1 -13   20.10    1.64
   1  -1 -13   22.11    1.90
   1   1 -13   21.40    1.72
   1   1 -13   22.47    1.73
   1   1 -13   20.05    3.99
   1  -1 -13   19.49    1.75
   1  -1 -13   20.48    2.01
   1   1 -12    0.93    1.12
   1  -1 -12    2.26    1.88
  -1  -1  12    0.31    1.79
   1   1 -12    0.65    1.90
   1  -1 -12    0.99    1.29
   1   1 -12    1.83    1.20
   1  -1 -12    0.21    1.21
   1  -1 -12    0.80    0.88
   1   1 -12    0.58    0.95
   1  -1 -12   -0.04    1.19
   1  -1 -12    1.13    1.35
   1   1 -12    0.62    3.16
   1  -1 -12    1.14    1.33
   1   1 -12    0.26    1.04
   1   1 -11    2.99    1.19
   1   1 -11    7.81    3.27
   1  -1 -11    3.23    1.30
   1   1 -11    2.58    1.22
  -1  -1  11    5.32    1.87
   1   1 -11    1.89    1.71
   1  -1 -11    4.94    1.79
   1  -1 -11    4.80    2.13
   1   1 -11    5.95    2.08
   1   1 -10   14.86    3.31
   1   1 -10   18.91    1.66
   1  -1 -10   16.50    1.78
   1  -1 -10   16.75    1.64
   1   1  -9   -0.60    3.00
   1  -1  -9    1.20    1.36
   1   1  -9    2.59    1.20
   1  -1  -9    2.26    1.16
   1   1  -8  133.31    8.28
   1   1  -8  131.24    7.31
   1  -1  -8  133.56    7.34
   1   1  -8  138.49    7.33
   1  -1  -8  129.91    7.26
   1   1  -7   31.88    3.73
   1   1  -7   40.10    2.52
   1  -1  -7   34.97    2.41
   1   1  -7   39.73    2.54
   1   1  -6    6.49    2.60
   1   1  -6    4.08    1.17
   1  -1  -6    4.49    1.02
   1   1  -5   27.67    1.93
   1  -1  -5   27.60    1.81
   1   1  -5   26.15    1.71
   1  -1  -4  484.46   25.78
  -1  -1   4  485.59   25.75
   1   1  -4  504.35   25.73
  -1  -1   3    1.57    0.65
   1   1  -3    1.38    0.49
  -1  -1   2  581.89   31.33
  -1   1   2  602.32   31.38
   1  -1  -2  623.77   31.35
   1  -1  -1    3.46    0.55
  -1   1   1    2.68    0.52
   1  -1  -1    2.97    0.44
   1  -1  -1    3.23    0.52
  -1   1   0 1168.11   59.17
  -1  -1   0 1116.12   59.14
   1  -1   0 1138.55   59.09
  -1   1   0 1177.48   59.15
   1  -1   0 1100.33   59.10
   1  -1   0 1154.89   59.14
  -1   1  -1    9.81    1.01
  -1  -1  -1    9.26    0.86
   1  -1   1    9.66    1.00
  -1   1  -1    9.13    1.22
  -1   1  -1    9.26    1.02
  -1  -1  -2    7.02    0.87
  -1   1  -2    6.45    1.54
  -1   1  -3   77.60    4.10
   1  -1   3   73.73    3.89
  -1  -1  -3   70.16    4.06
  -1   1  -3   65.12    4.52
  -1   1  -4    3.61    0.66
  -1   1  -4    1.43    0.88
  -1   1  -4    1.43    1.00
  -1  -1  -4    2.84    0.96
  -1   1  -4    1.30    1.86
  -1  -1  -5   18.93    1.57
  -1   1  -5   18.61    1.30
  -1   1  -5   18.93    1.61
  -1   1  -5   20.85    1.51
  -1   1  -5   16.49    2.60
  -1   1  -6   16.23    3.04
  -1   1  -6   13.81    2.44
  -1   1  -6   15.36    1.09
  -1   1  -6   14.34    1.30
  -1  -1  -6   15.48    1.41
  -1   1  -7   36.97    3.74
  -1   1  -7   31.88    3.39
  -1  -1  -7   39.79    2.58
  -1   1  -7   40.43    2.47
  -1   1  -8   14.13    1.24
  -1   1  -8   14.20    1.59
  -1   1  -8   15.50    2.86
   1  -1   8   11.61    1.90
  -1   1  -9   15.98    1.47
  -1  -1  -9   11.95    1.49
   1  -1   9   13.09    2.16
  -1  -1  -9   12.95    1.52
  -1  -1  -9   13.30    1.46
  -1   1  -9   14.79    1.35
  -1  -1  -9   15.81    1.54
  -1  -1  -9   13.55    1.30
  -1   1  -9   15.98    1.78
  -1   1  -9   11.64    2.18
  -1   1  -9   15.19    1.45
  -1   1  -9    9.74    2.96
  -1  -1  -9   14.58    1.64
  -1   1  -9   12.49    2.06
  -1   1  -9   15.42    1.97
  -1  -1  -9   13.96    1.99
  -1  -1 -10    0.99    1.30
  -1   1 -10    4.27    1.15
   1  -1  10    3.24    1.85
  -1   1 -10    0.94    1.22
  -1  -1 -10    2.11    1.27
  -1   1 -10    3.36    1.14
  -1  -1 -10    1.73    0.99
  -1  -1 -10    2.89    1.25
  -1   1 -10    1.55    1.35
  -1   1 -10    1.08    1.04
  -1  -1 -10    3.33    0.87
  -1  -1 -10    0.48    1.28
  -1   1 -10   -0.28    3.04
  -1   1 -10    2.50    1.20
  -1   1 -10    4.40    2.08
  -1  -1 -10    1.28    1.22
  -1  -1 -10    1.87    1.39
  -1   1 -10    3.00    2.05
  -1  -1 -11    3.63    1.45
  -1   1 -11    3.16    1.23
   1  -1  11    4.52    2.08
  -1  -1 -11    1.06    1.33
  -1  -1 -11    2.41    1.38
  -1   1 -11    2.53    1.17
  -1   1 -11    2.66    1.48
  -1  -1 -11    2.30    1.42
  -1  -1 -11    2.40    1.10
  -1  -1 -11    3.67    0.98
  -1   1 -11    4.60    1.30
  -1   1 -11    1.94    2.82
  -1   1 -11    2.94    3.13
  -1   1 -11    3.39    2.32
  -1  -1 -11    3.68    1.36
  -1  -1 -11    2.59    1.62
  -1   1 -11    2.69    1.30
  -1  -1 -11    2.14    2.44
  -1   1 -11    3.47    2.34
  -1  -1 -12  185.91   10.16
  -1   1 -12  164.48   11.77
  -1   1 -12  170.89   10.48
  -1   1 -12  195.66   10.04
  -1  -1 -12  180.50   10.10
  -1   1 -12  192.22   10.06
  -1  -1 -12  196.86   10.11
  -1   1 -12  178.89    9.96
  -1  -1 -12  195.76   10.16
  -1   1 -12  178.13   10.10
  -1   1 -12  184.89   10.06
  -1  -1 -12  185.03    9.98
  -1   1 -12  182.09   10.46
  -1  -1 -12  194.55   10.09
  -1   1 -12  193.57   10.06
   1   1  12  173.83   10.84
   1  -1  12  182.12   10.82
   1   1  13    5.72    2.18
   1  -1  13    7.90    2.17
  -1  -1 -13    2.85    1.06
  -1   1 -13    3.40    1.29
  -1   1 -13    3.65    1.66
  -1   1 -13    3.66    1.06
  -1   1 -13    4.88    1.45
  -1  -1 -13    3.35    1.60
  -1   1 -13    3.90    2.60
  -1   1 -13    3.72    1.44
  -1   1 -13    4.83    1.57
  -1   1 -13    2.71    3.57
  -1  -1 -13    5.22    1.59
  -1  -1 -13    5.59    1.50
  -1  -1 -13    5.50    1.69
  -1   1 -13    3.86    1.32
  -1   1 -13    5.16    2.76
  -1  -1 -14   83.68    4.68
  -1   1 -14   78.59    4.61
  -1  -1 -14   78.04    4.62
  -1   1 -14   76.56    4.66
  -1   1 -14   78.59    5.28
  -1  -1 -14   85.41    4.76
  -1   1 -14   77.31    4.71
  -1  -1 -14   77.75    4.70
  -1  -1 -15   10.04    1.60
  -1   1 -15    7.85    1.57
  -1   1 -15   12.46    2.64
  -1  -1 -15    8.12    1.47
  -1  -1 -15    9.47    1.71
  -1   1 -15    7.42    1.73
  -1  -1 -16   48.28    2.90
  -1   1 -16   44.95    3.51
  -1  -1 -16   43.99    2.97
  -1   1 -17   10.06    1.89
  -1  -1 -17    8.22    1.29
  -1   1 -18    6.97    1.36
  -1   1 -18    9.63    1.06
  -1  -1 -18    8.73    1.02
   1   2 -20   23.86    2.01
   1  -2 -20   22.69    1.97
   1  -2 -20   28.39    1.68
   1  -2 -20   24.36    1.76
   1  -2 -19    3.09    1.65
   1   2 -19    4.81    1.78
   1  -2 -19    2.71    1.26
   1  -2 -19    2.61    1.13
   1   2 -18   42.61    3.15
   1  -2 -18   41.49    2.54
   1  -2 -18   38.68    3.03
   1   2 -18   34.52    2.62
   1  -2 -18   36.80    2.69
   1  -2 -18   40.94    2.66
   1   2 -17    1.00    1.53
   1  -2 -17    0.93    1.50
   1  -2 -17    1.63    1.00
   1   2 -17    0.41    1.18
   1   2 -17    2.99    2.79
   1  -2 -17    0.77    2.19
   1   2 -17    2.89    1.35
   1   2 -17   -0.33    2.36
   1  -2 -17    3.11    1.36
   1  -2 -17    2.34    1.65
   1  -2 -16   77.22    4.74
   1   2 -16   75.15    4.43
   1  -2 -16   82.47    4.48
   1   2 -16   83.34    4.56
   1  -2 -16   80.20    4.75
   1   2 -16   75.44    4.66
   1  -2 -16   81.70    4.62
   1  -2 -16   65.33    6.31
   1   2 -16   67.68    5.48
   1   2 -16   73.28    6.51
   1  -2 -16   70.22    5.03
   1  -2 -16   89.57    4.63
   1   2 -16   75.43    5.14
  -1  -2  16   77.79    5.52
  -1   2  16   80.81    5.64
  -1   2  15    2.43    2.25
  -1  -2  15    0.81    2.02
   1  -2 -15    3.27    1.64
   1   2 -15    2.17    1.57
   1  -2 -15    0.05    1.04
   1   2 -15    1.34    1.21
   1   2 -15   -0.74    3.38
   1  -2 -15    0.35    3.22
   1  -2 -15    0.69    1.19
   1   2 -15    0.91    2.48
   1  -2 -15    0.69    2.36
   1   2 -15    2.08    1.11
   1  -2 -15    1.68    1.74
   1  -2 -14  736.86   37.26
   1   2 -14  751.87   37.23
   1   2 -14  683.39   37.12
   1   2 -14  713.29   37.03
   1  -2 -14  705.57   37.06
   1  -2 -14  710.12   37.19
   1   2 -14  713.10   37.10
   1   2 -14  668.18   38.69
   1  -2 -14  627.81   38.52
   1   2 -14  672.20   37.32
   1  -2 -14  716.13   37.06
  -1  -2  14  680.57   37.84
   1   2 -13   46.30    2.98
   1  -2 -13   40.90    3.02
   1  -2 -13   44.07    3.06
   1   2 -13   44.01    2.80
   1   2 -13   46.39    2.71
   1  -2 -13   45.08    2.70
   1  -2 -13   44.03    2.69
   1  -2 -13   41.35    2.73
   1   2 -13   48.40    5.02
  -1  -2  13   40.69    3.72
   1   2 -12   92.36    6.05
  -1  -2  12  107.13    6.40
   1   2 -12  106.24    5.78
   1  -2 -12  103.84    5.79
   1  -2 -12   98.10    5.59
   1   2 -12  110.09    5.68
   1   2 -12   98.98    5.60
   1  -2 -12  105.19    7.34
   1   2 -12  121.43    7.58
   1  -2 -12  109.31    5.73
   1  -2 -12  103.26    5.63
   1   2 -12  102.08    5.96
   1  -2 -12  100.18    6.04
   1   2 -11    0.91    1.62
   1  -2 -11   -0.74    1.55
  -1  -2  11    0.68    1.73
   1  -2 -11    0.87    1.92
   1   2 -11   -0.24    1.11
   1   2 -11    0.51    2.89
   1  -2 -11    1.02    2.96
   1   2 -11    0.19    1.24
   1  -2 -11   -0.42    1.32
   1  -2 -11   -0.23    1.33
   1   2 -11    0.56    1.98
  -1  -2  10   49.55    3.69
   1   2 -10   53.05    3.42
   1  -2 -10   59.97    3.53
   1   2 -10   48.05    4.54
   1  -2 -10   53.80    4.60
  -1  -2   9    2.81    1.63
   1   2  -9    1.40    1.25
   1   2  -9    1.25    1.36
   1  -2  -9    2.22    1.28
   1   2  -9    3.27    2.90
   1  -2  -9    1.17    2.69
  -1  -2   8  435.95   23.96
   1   2  -8  456.75   23.89
   1  -2  -8  472.80   23.91
   1   2  -8  444.54   23.86
   1  -2  -8  446.68   24.47
   1   2  -8  447.46   24.45
  -1  -2   7   27.35    2.23
   1  -2  -7   25.17    2.04
   1   2  -7   23.86    2.08
   1   2  -7   20.64    3.14
   1  -2  -7   21.07    3.21
  -1  -2   6  394.44   20.22
   1  -2  -6  395.66   20.18
   1  -2  -6  385.60   20.11
  -1  -2   6  371.86   20.04
   1   2  -6  382.26   20.17
   1   2  -6  359.67   20.54
   1  -2  -6  378.42   20.60
  -1  -2   5   11.47    1.55
   1   2  -5   11.09    0.91
  -1  -2   5   11.49    1.16
   1   2  -5   10.23    1.53
   1  -2  -5   10.49    1.35
  -1  -2   4 1149.56   59.29
   1   2  -4 1136.70   59.14
  -1  -2   4 1124.63   59.22
  -1  -2   3   11.78    1.33
  -1   2   3   11.57    1.77
  -1   2   2  450.63   25.03
   1  -2  -2  488.99   24.89
  -1   2   1    0.63    2.29
  -1   2   1    2.21    0.76
   1  -2  -1    2.05    0.67
   1  -2  -1    2.74    0.95
  -1  -2   1    2.04    0.45
  -1   2   1    2.20    0.45
  -1   2   0 1892.42   96.13
  -1  -2   0 1864.98   96.13
  -1   2   0 1777.59   96.16
   1  -2   0 1812.30   96.10
   1  -2   0 1847.72   96.16
  -1  -2   0 1861.28   96.10
  -1   2   0 1857.96   96.11
  -1   2  -1   20.76    1.69
  -1  -2  -1   19.80    1.70
  -1  -2  -1   22.50    1.58
   1  -2   1   24.66    1.69
  -1  -2  -1   22.30    1.54
  -1   2  -1   22.57    1.57
   1  -2   2  339.72   17.76
  -1  -2  -2  328.49   17.73
  -1  -2  -2  337.32   17.84
  -1   2  -2  346.70   17.85
   1  -2   3    6.76    1.35
  -1  -2  -3    5.56    1.13
  -1   2  -3    4.37    1.75
  -1  -2  -3    5.30    1.73
   1  -2   4   15.81    1.63
  -1   2  -4   13.25    1.49
   1  -2   4   12.54    1.08
  -1  -2  -4   16.19    1.43
  -1  -2  -4   15.91    2.17
  -1   2  -4   15.58    2.12
   1  -2   5    4.57    1.42
  -1   2  -5    1.82    1.94
  -1  -2  -5    1.97    2.03
  -1  -2  -5    3.34    1.17
  -1   2  -5    3.33    1.23
  -1   2  -6  176.77    9.92
  -1  -2  -6  178.46    9.97
  -1   2  -6  146.40   10.26
  -1   2  -6  175.57    9.32
  -1  -2  -6  177.27    9.39
  -1   2  -6  170.99    9.35
   1  -2   6  170.65    9.52
  -1   2  -7    2.41    3.48
   1  -2   7    1.60    1.53
  -1  -2  -7    1.90    2.32
  -1   2  -7    0.51    2.21
  -1  -2  -7    0.15    1.15
  -1   2  -7   -0.12    0.97
  -1   2  -7    0.95    1.16
  -1   2  -8  126.95    7.35
  -1  -2  -8  138.18    7.48
   1  -2   8  124.75    7.69
  -1  -2  -8  141.08    8.39
  -1   2  -8  128.79    8.33
  -1   2  -8  144.56    7.34
  -1  -2  -8  132.81    7.45
  -1  -2  -9    0.71    1.34
   1  -2   9    2.69    1.75
  -1   2  -9    2.36    1.17
  -1  -2  -9    0.15    1.20
  -1  -2  -9    1.62    0.94
  -1  -2  -9    0.91    1.22
  -1  -2  -9   -0.10    0.86
  -1  -2  -9    1.02    1.23
  -1  -2  -9    1.61    1.17
  -1   2  -9    1.29    1.13
  -1   2  -9    2.75    1.91
  -1  -2  -9    1.68    2.68
  -1  -2  -9    2.92    1.31
  -1  -2  -9    1.25    1.94
  -1   2  -9    1.88    2.78
  -1   2  -9    1.52    1.89
   1  -2  10   46.52    3.58
  -1  -2 -10   48.47    3.02
  -1  -2 -10   48.57    2.96
  -1   2 -10   44.81    2.80
  -1   2 -10   49.11    2.86
  -1  -2 -10   47.02    2.77
  -1  -2 -10   44.45    3.03
  -1   2 -10   47.64    2.99
  -1  -2 -10   48.62    2.97
  -1  -2 -10   50.99    4.69
  -1   2 -10   47.59    4.60
  -1  -2 -10   45.62    2.92
  -1  -2 -10   45.55    2.99
  -1   2 -10   49.50    3.42
  -1   2 -10   46.87    2.89
  -1  -2 -10   43.21    3.39
  -1   2 -10   50.13    3.40
   1  -2  11   46.64    3.80
  -1  -2 -11   44.15    3.09
  -1   2 -11   48.94    4.20
  -1   2 -11   49.68    3.63
  -1  -2 -11   43.45    3.00
  -1  -2 -11   43.41    3.62
  -1  -2 -11   37.40    4.76
  -1   2 -11   45.59    2.96
  -1   2 -11   45.30    4.90
  -1   2 -11   45.18    3.60
  -1  -2 -11   44.12    3.12
  -1  -2 -11   46.57    3.07
  -1   2 -11   45.62    2.93
  -1  -2 -11   47.68    3.20
  -1  -2 -11   53.34    3.11
  -1   2 -11   49.56    2.88
  -1  -2 -11   44.84    2.83
  -1   2 -11   50.34    3.14
  -1   2 -12  478.04   28.53
  -1   2 -12  470.51   27.25
  -1   2 -12  463.45   27.08
  -1  -2 -12  479.34   28.51
  -1  -2 -12  529.57   27.07
  -1  -2 -12  510.43   26.91
  -1  -2 -12  522.29   26.98
  -1   2 -12  527.75   26.89
  -1   2 -12  507.43   26.98
  -1   2 -12  521.61   26.92
  -1  -2 -12  530.74   26.96
  -1  -2 -12  504.14   27.18
  -1   2 -12  521.64   27.20
  -1  -2 -12  522.05   27.00
  -1   2 -12  517.41   26.93
   1  -2  12  483.61   27.63
   1  -2  13    0.95    2.00
   1   2  13    2.63    2.23
  -1  -2 -13    1.51    1.55
  -1   2 -13    0.89    1.31
  -1   2 -13   -0.93    1.37
  -1  -2 -13   -0.24    1.03
  -1   2 -13    1.16    1.63
  -1  -2 -13   -3.18    2.37
  -1  -2 -13    1.05    3.35
  -1   2 -13   -0.05    1.33
  -1   2 -13    0.73    3.27
  -1  -2 -13    1.16    1.65
  -1   2 -13    0.98    2.44
  -1  -2 -13   -1.19    1.39
  -1  -2 -13   -0.07    1.73
  -1   2 -13   -2.57    3.04
  -1  -2 -14    4.39    1.12
  -1  -2 -14    4.07    1.60
  -1   2 -14    4.31    1.68
  -1   2 -14    4.14    2.47
  -1  -2 -14    7.13    1.62
  -1  -2 -14    5.53    2.40
  -1   2 -14    6.24    1.60
  -1  -2 -14    5.13    1.42
  -1  -2 -14    7.26    1.82
  -1   2 -14    5.26    2.83
  -1  -2 -15    7.95    1.63
  -1  -2 -15    9.22    1.74
  -1   2 -15    6.74    1.57
  -1  -2 -15    8.21    1.62
  -1   2 -15   11.04    2.47
  -1  -2 -15    7.10    2.26
  -1  -2 -16  153.39    7.88
  -1  -2 -16  144.24    7.92
  -1  -2 -16  154.78    8.01
  -1  -2 -16  148.76    7.90
  -1   2 -16  141.17    8.18
  -1  -2 -16  127.84    8.07
  -1   2 -16  141.72    7.88
  -1  -2 -17    4.07    1.24
  -1  -2 -17    3.70    1.16
  -1  -2 -17    2.91    1.59
  -1   2 -17    2.52    1.71
  -1   2 -18    5.71    0.98
  -1  -2 -18    6.02    0.89
  -1  -2 -18    5.06    1.19
  -1   2 -18    5.66    1.23
   1  -3 -20    3.90    0.99
   1  -3 -20    5.05    1.20
   1  -3 -19    9.75    1.45
   1  -3 -19   15.08    1.32
   1  -3 -19   10.65    1.75
   1   3 -19   11.57    1.81
   1   3 -18   83.43    5.89
   1  -3 -18   96.18    5.60
   1  -3 -18  106.89    5.49
   1  -3 -18   97.90    5.74
   1  -3 -18  101.73    5.52
   1   3 -18  100.23    5.80
   1   3 -17   29.79    3.48
   1  -3 -17   31.38    2.27
   1  -3 -17   29.13    2.73
   1   3 -17   34.90    2.86
   1   3 -17   26.67    2.22
   1   3 -17   27.61    2.28
   1   3 -17   26.76    2.14
   1  -3 -17   27.57    2.02
   1  -3 -17   27.18    2.43
   1  -3 -16    5.11    1.61
   1   3 -16    6.95    1.37
   1  -3 -16    8.29    1.21
   1   3 -16    8.46    1.69
   1   3 -16    6.52    3.17
   1   3 -16    9.91    2.76
   1   3 -16    8.34    2.34
   1  -3 -16    4.09    2.14
   1  -3 -16    8.30    1.83
  -1  -3  15    1.00    2.08
   1  -3 -15   -1.73    1.70
   1   3 -15   -0.72    1.28
   1  -3 -15    0.53    1.06
   1   3 -15    0.17    1.64
   1   3 -15   -1.36    3.25
   1  -3 -15    1.90    3.07
   1   3 -15    2.28    2.26
   1  -3 -15    0.70    2.19
   1   3 -15   -1.66    3.00
   1  -3 -15    1.20    1.81
  -1  -3  14    8.40    2.17
   1   3 -14    3.50    1.28
   1  -3 -14    3.57    1.06
   1   3 -14    3.15    1.61
   1  -3 -14    2.94    1.60
   1  -3 -14    3.03    2.12
   1  -3 -14    0.62    2.87
   1   3 -14    0.78    2.25
   1   3 -14    6.34    3.18
   1  -3 -14    5.96    1.75
   1  -3 -13    9.74    1.71
   1   3 -13    8.86    1.38
   1  -3 -13    9.83    1.49
   1  -3 -13   10.15    1.21
   1  -3 -13    9.31    1.30
   1  -3 -13   11.17    1.57
   1   3 -13    9.75    3.29
   1  -3 -13    6.62    3.05
  -1  -3  13   11.79    2.33
   1  -3 -12   90.02    5.74
  -1  -3  12   90.21    5.86
   1   3 -12   96.96    5.30
   1  -3 -12   93.35    5.12
   1  -3 -12   91.62    5.19
   1   3 -12   96.38    6.72
   1  -3 -12   93.70    6.61
   1  -3 -12   88.38    5.20
   1  -3 -12  101.71    5.72
   1   3 -12   99.55    5.58
   1   3 -11   13.41    1.83
   1  -3 -11   13.83    1.84
   1   3 -11   11.03    1.79
   1  -3 -11    8.06    1.73
  -1  -3  11   16.12    2.26
   1  -3 -11   15.22    2.32
   1   3 -11   11.98    1.46
   1  -3 -11   15.90    1.45
   1  -3 -11   14.17    1.20
   1  -3 -11   17.30    3.16
   1  -3 -11   17.00    1.73
   1   3 -11   16.25    3.07
   1  -3 -11   15.32    1.83
   1   3 -10  455.92   24.49
   1  -3 -10  470.87   25.42
   1   3 -10  460.94   25.41
   1  -3 -10  469.87   24.82
   1   3 -10  463.19   24.77
   1   3 -10  479.80   24.81
  -1  -3  10  459.93   24.91
   1  -3 -10  476.15   24.60
  -1  -3   9   25.32    2.54
   1   3  -9   34.39    2.45
   1  -3  -9   24.93    2.26
   1  -3  -9   22.28    3.28
   1   3  -9   29.27    3.32
  -1  -3   8  890.09   49.13
   1   3  -8  960.78   49.09
   1  -3  -8  958.85   49.11
   1   3  -8  939.59   49.50
   1  -3  -8  921.04   49.50
  -1  -3   7    9.55    1.64
   1  -3  -7    9.08    1.45
  -1  -3   7    6.45    1.10
   1   3  -7    7.22    1.62
   1   3  -7    5.09    2.36
   1  -3  -7    7.05    2.45
   1  -3  -6 1582.55   79.45
   1   3  -6 1518.32   79.46
  -1  -3   6 1521.98   79.35
  -1  -3   6 1539.26   79.47
   1   3  -6 1510.77   79.16
   1   3  -6 1491.84   79.66
   1  -3  -6 1540.56   79.70
  -1  -3   5   16.48    1.56
   1  -3  -5   17.27    1.69
  -1  -3   5   21.35    1.88
   1   3  -5   17.38    1.20
   1  -3  -5   15.14    2.38
   1   3  -5   15.94    2.32
  -1  -3   4  362.10   18.58
  -1   3   4  340.24   18.58
  -1  -3   3   49.52    3.05
  -1   3   3   44.99    3.63
  -1   3   3   46.56    2.78
   1  -3  -3   49.62    2.95
  -1   3   2  174.68   11.00
   1  -3  -2  205.18   10.58
  -1   3   2  200.66   10.53
   1  -3  -1   21.28    1.59
  -1   3   1   23.67    1.63
  -1   3   1   21.52    1.24
  -1  -3   1   21.76    1.24
   1  -3  -1   22.98    1.87
   1  -3   0    7.46    0.95
  -1   3   0    7.37    1.16
   1  -3   0    9.77    1.33
  -1  -3   0    6.36    0.72
  -1   3   0    6.26    0.75
  -1  -3  -1   51.04    3.30
  -1   3  -1   52.67    3.29
   1  -3   1   64.01    3.47
  -1  -3  -1   58.25    3.39
  -1   3  -1   62.38    3.43
  -1  -3  -2  965.08   46.50
  -1   3  -2  939.07   46.49
   1   3   2  770.06   46.39
  -1  -3  -2  918.41   46.47
   1  -3   2  919.37   46.48
   1  -3   3   16.04    1.66
  -1  -3  -3   13.70    1.89
  -1   3  -3   13.92    1.83
  -1  -3  -3   13.92    1.54
   1  -3   4 1035.08   55.46
  -1  -3  -4 1079.30   55.45
  -1  -3  -4 1085.07   55.61
  -1   3  -4 1042.03   55.58
   1  -3   5    6.53    1.59
  -1   3  -5    5.12    1.91
  -1  -3  -5    5.37    1.97
  -1   3  -5    5.94    1.51
  -1  -3  -5    5.09    1.32
   1  -3   5    6.44    0.93
  -1   3  -6  120.67    7.26
  -1  -3  -6  121.14    7.31
  -1   3  -6  115.61    6.83
  -1  -3  -6  131.67    6.89
   1  -3   6  120.97    6.95
  -1   3  -7    7.33    4.39
   1  -3   7   12.43    1.86
  -1   3  -7   13.51    2.49
  -1  -3  -7   10.14    2.48
  -1   3  -7   12.61    1.66
  -1   3  -7    9.82    1.43
  -1  -3  -7   12.17    1.61
  -1  -3  -8 1174.89   57.57
  -1   3  -8 1142.81   57.44
  -1   3  -8 1122.21   57.47
   1  -3   8 1063.47   57.65
  -1   3  -8  927.25   58.10
  -1   3  -8 1112.61   58.07
  -1  -3  -8 1100.46   58.09
  -1  -3  -8 1038.50   57.28
  -1   3  -8 1044.91   57.27
  -1  -3  -8 1103.12   57.22
  -1  -3  -8 1086.43   57.20
  -1  -3  -8 1158.21   57.28
  -1  -3  -8 1124.35   57.31
  -1  -3  -9   21.92    1.76
  -1  -3  -9   17.58    1.40
  -1   3  -9   16.98    1.61
   1  -3   9   16.81    2.26
  -1   3  -9   17.63    3.05
  -1  -3  -9   14.28    2.98
  -1  -3  -9   16.58    1.61
  -1   3  -9   17.20    2.15
  -1  -3  -9   15.18    2.15
  -1  -3  -9   19.14    1.73
  -1   3  -9   18.54    1.58
  -1  -3  -9   18.67    2.13
  -1  -3  -9   19.51    2.38
  -1   3  -9   20.05    2.15
  -1  -3 -10    1.07    0.89
  -1   3 -10    0.89    1.15
  -1   3 -10    0.63    1.08
  -1   3 -10    3.82    1.41
  -1  -3 -10    0.88    1.39
   1  -3  10    0.94    1.81
  -1   3 -10    1.83    2.74
  -1   3 -10    1.42    1.17
  -1   3 -10   -0.26    2.57
  -1  -3 -10    0.13    1.21
  -1  -3 -10    0.04    1.33
  -1  -3 -10    1.74    1.90
  -1  -3 -10   -0.26    2.63
  -1   3 -10    1.09    1.86
  -1   3 -10    0.79    1.98
  -1  -3 -10    4.51    2.21
  -1  -3 -11   11.29    1.31
  -1   3 -11   13.61    1.74
  -1   3 -11   12.65    1.44
   1  -3  11   13.74    2.29
  -1   3 -11   11.10    3.12
  -1   3 -11   11.05    2.27
  -1  -3 -11   13.43    1.55
  -1  -3 -11   11.14    2.28
  -1  -3 -11   11.67    1.73
  -1   3 -11    8.73    3.19
  -1   3 -11   12.47    1.53
  -1  -3 -11    8.96    3.07
  -1   3 -11   12.93    2.38
  -1   3 -12  111.30    7.30
  -1  -3 -12  109.60    8.33
  -1   3 -12  123.89    8.51
  -1   3 -12  124.29    7.54
  -1   3 -12  122.22    6.85
  -1  -3 -12  118.31    6.72
  -1  -3 -12  124.26    6.85
  -1  -3 -12  121.60    6.98
  -1   3 -12  129.45    6.75
  -1  -3 -12  125.55    6.80
  -1  -3 -12  125.12    6.88
  -1   3 -12  130.30    7.18
  -1  -3 -12  130.79    7.15
   1  -3  12  110.26    7.49
   1   3  13    1.10    2.29
  -1  -3 -13   -0.22    1.56
  -1   3 -13   -0.16    1.60
  -1  -3 -13   -1.11    1.07
  -1  -3 -13    0.78    2.20
  -1  -3 -13   -1.59    2.84
  -1   3 -13    6.25    3.20
  -1   3 -13   -0.48    2.25
  -1  -3 -13    2.32    1.37
  -1  -3 -13    0.92    1.81
  -1   3 -13    0.44    2.54
  -1   3 -13   -0.18    3.03
  -1  -3 -14    1.52    1.54
  -1  -3 -14    2.02    1.64
  -1  -3 -14   -0.15    2.13
  -1   3 -14    2.57    2.18
  -1   3 -14   -0.12    1.58
  -1  -3 -14    0.70    1.78
  -1   3 -14    3.67    2.95
  -1   3 -15   28.28    2.40
  -1  -3 -15   35.28    2.50
  -1   3 -15   31.72    2.90
  -1  -3 -15   27.77    2.82
  -1  -3 -15   31.39    2.45
  -1  -3 -15   36.23    2.36
  -1  -3 -15   28.89    2.58
  -1   3 -15   23.86    3.22
  -1  -3 -16    7.24    1.47
  -1  -3 -16    9.05    1.39
  -1  -3 -16   11.34    1.47
  -1  -3 -16    7.12    1.82
  -1   3 -16   10.70    1.93
  -1   3 -16    7.01    1.38
  -1  -3 -17   13.37    1.38
  -1  -3 -17   14.44    1.48
  -1  -3 -17   16.87    1.69
  -1  -3 -17   12.98    1.66
  -1  -3 -17   13.90    1.36
  -1   3 -17   13.68    1.79
   1  -4 -20    1.40    1.02
   1  -4 -19   19.83    1.94
   1  -4 -19   23.15    1.68
   1   4 -19   23.42    2.03
   1  -4 -19   23.90    1.62
   1  -4 -18  165.78    9.10
   1   4 -18  184.35    9.17
   1   4 -18  168.27    8.99
   1  -4 -18  170.32    9.00
   1  -4 -18  148.53    9.02
   1  -4 -18  175.06    8.93
   1   4 -18  150.47    9.28
   1  -4 -17    1.74    1.25
   1  -4 -17   -0.09    1.07
   1  -4 -17    1.15    1.79
   1   4 -17    3.85    1.90
   1  -4 -17   -0.06    1.58
   1   4 -17    3.85    2.78
   1   4 -16    1.60    2.77
   1   4 -16    1.35    2.98
   1   4 -16    0.90    1.94
   1  -4 -16   -0.54    1.88
   1   4 -16    0.78    1.50
   1  -4 -16    0.92    1.08
   1  -4 -16    0.86    1.44
   1  -4 -15    1.68    1.59
   1   4 -15    4.50    1.63
   1  -4 -15    0.78    1.07
   1  -4 -15    2.23    1.42
   1   4 -15   -1.41    3.10
   1   4 -15    1.17    2.71
   1  -4 -15    1.26    1.99
   1  -4 -15    1.71    2.60
   1   4 -15    2.86    2.07
  -1  -4  15   -0.99    1.99
   1  -4 -14  144.99    8.62
   1  -4 -14  160.05    8.39
   1  -4 -14  160.24    8.44
   1   4 -14  147.96    8.51
   1  -4 -14  153.48    8.64
   1   4 -14  164.52    8.68
  -1  -4  14  162.01    9.28
   1  -4 -14  147.64    9.75
   1   4 -14  145.67    9.81
   1  -4 -13   15.15    1.36
   1  -4 -13   15.90    1.59
   1   4 -13   10.90    3.12
   1   4 -13   14.50    2.19
   1  -4 -13   10.51    2.08
   1  -4 -13   10.20    2.81
  -1  -4  13   14.01    2.34
   1  -4 -12  603.46   29.62
   1  -4 -12  555.89   29.61
   1  -4 -12  557.79   29.53
   1  -4 -12  551.86   29.51
   1   4 -12  579.42   30.72
   1  -4 -12  547.16   30.64
   1   4 -12  568.04   29.98
   1  -4 -12  603.24   30.12
  -1  -4  12  542.30   30.16
   1  -4 -12  532.39   29.89
   1  -4 -11    0.85    1.37
   1   4 -11    2.86    1.52
   1  -4 -11    1.28    1.54
   1   4 -11    1.39    1.60
  -1  -4  11    2.93    1.85
   1  -4 -11    2.63    1.58
   1   4 -11    2.69    2.30
   1  -4 -11    2.31    2.19
   1  -4 -11    2.07    1.10
   1  -4 -11    0.88    0.85
   1   4 -11    1.51    2.35
   1  -4 -11    1.08    2.27
   1  -4 -11    0.85    1.78
   1  -4 -10  811.53   43.13
   1   4 -10  868.04   43.98
   1  -4 -10  879.92   44.00
   1  -4 -10  873.74   43.56
   1   4 -10  854.28   43.51
   1  -4 -10  861.60   43.33
  -1  -4  10  804.88   43.58
   1  -4 -10  764.93   43.18
   1   4 -10  768.94   43.19
   1  -4 -10  892.85   43.25
  -1  -4   9   40.71    2.95
   1   4  -9   34.78    2.85
   1  -4  -9   34.29    2.72
   1   4  -9   35.61    3.35
  -1  -4   8  154.67    8.65
  -1  -4   8  145.72    8.34
   1   4  -8  149.27    8.59
   1  -4  -8  162.81    8.61
   1   4  -8  156.05    8.93
   1  -4  -8  168.43    9.03
  -1  -4   7   41.83    2.78
   1  -4  -7   35.58    2.64
  -1  -4   7   31.88    2.40
   1   4  -7   36.42    2.81
   1   4  -7   33.34    3.04
   1  -4  -7   27.16    3.09
  -1  -4   6  452.38   22.91
   1  -4  -6  438.50   22.97
   1  -4  -6  449.67   23.14
   1   4  -6  429.26   23.10
  -1  -4   6  436.03   23.01
   1   4  -6  425.90   22.65
   1  -4  -5    9.65    1.93
   1   4  -5   12.66    1.91
  -1  -4   5   18.18    1.85
  -1   4   5   16.90    2.11
  -1   4   5   14.15    1.22
   1  -4  -4  295.11   16.34
   1   4  -4  289.80   16.31
  -1  -4   4  324.59   16.41
  -1   4   4  296.31   16.49
  -1   4   4  323.42   16.20
   1  -4  -3    2.11    1.17
   1   4  -3    0.80    1.04
  -1  -4   3    1.84    1.52
  -1   4   3    4.42    2.88
   1  -4  -3    1.18    1.19
  -1   4   3    2.55    1.02
   1   4  -2   97.85    5.74
   1  -4  -2  121.30    6.22
   1  -4  -2  133.33    6.06
  -1   4   2  135.89    6.00
  -1   4   2  103.15    6.95
   1  -4  -1    3.72    1.64
   1  -4  -1    5.22    1.13
  -1   4   1    4.98    1.19
  -1   4   1    2.00    3.58
   1  -4   0  529.26   27.22
   1  -4   0  538.67   27.12
  -1   4   0  545.16   27.17
   1  -4   1   10.30    1.65
  -1   4  -1   14.15    1.63
  -1  -4  -2  542.33   27.63
  -1   4  -2  528.18   27.62
   1   4   2  456.78   27.73
  -1  -4  -2  549.31   27.71
   1  -4   2  546.04   27.72
   1   4   3    1.61    1.39
   1  -4   3    1.86    1.40
  -1  -4  -3    2.96    1.38
  -1   4  -3    0.81    1.33
  -1  -4  -3    1.19    1.27
  -1  -4  -4 1113.58   58.95
  -1   4  -4 1098.94   58.93
  -1  -4  -4 1162.01   58.91
   1  -4   4 1122.53   58.89
  -1   4  -5   64.75    4.66
  -1  -4  -5   64.68    4.67
   1  -4   5   83.34    4.60
  -1  -4  -5   73.08    4.51
   1  -4   5   75.64    4.27
  -1   4  -5   76.82    4.62
  -1   4  -6  323.90   16.98
  -1  -4  -6  326.98   17.03
   1  -4   6  296.52   16.76
   1  -4   6  304.98   16.47
  -1  -4  -6  342.75   16.79
  -1   4  -6  317.88   16.74
  -1  -4  -7   28.60    2.54
  -1   4  -7   33.11    2.62
   1  -4   7   35.00    2.76
  -1   4  -7   26.59    2.96
  -1  -4  -7   28.43    3.11
  -1  -4  -7   30.95    2.41
  -1  -4  -7   32.98    2.55
  -1   4  -8  326.81   17.15
  -1   4  -8  334.58   17.13
  -1  -4  -8  342.47   17.27
  -1  -4  -8  291.46   17.03
   1  -4   8  311.76   17.29
  -1   4  -8  281.86   18.40
  -1  -4  -8  317.43   16.84
  -1  -4  -8  335.95   16.84
  -1  -4  -8  320.37   16.83
  -1  -4  -8  315.92   16.76
  -1  -4  -8  315.04   16.78
  -1   4  -8  316.39   17.62
  -1  -4  -8  314.39   17.64
  -1   4  -8  305.79   16.77
  -1  -4  -8  312.16   16.88
  -1  -4  -8  314.24   16.80
  -1  -4  -8  338.88   16.91
  -1   4  -8  306.05   16.87
  -1  -4  -8  317.52   16.82
  -1  -4  -8  313.43   16.79
  -1  -4  -8  354.10   17.00
  -1  -4  -8  327.93   16.96
  -1  -4  -9    0.39    1.33
   1  -4   9    3.73    1.83
  -1   4  -9    0.58    1.17
  -1  -4  -9    0.04    0.89
  -1  -4  -9    0.83    1.21
  -1   4  -9    0.21    1.46
  -1  -4  -9    0.25    1.40
  -1  -4  -9    0.86    1.48
  -1   4  -9    1.47    1.68
  -1  -4  -9    1.33    1.27
  -1   4  -9    1.89    2.33
  -1  -4  -9   -0.32    1.70
  -1  -4  -9    1.25    1.13
  -1  -4  -9    1.28    2.24
  -1  -4  -9   -0.32    1.77
  -1  -4  -9   -0.84    2.10
  -1   4  -9    1.17    1.77
  -1   4 -10  211.26   11.15
  -1   4 -10  197.61   11.09
  -1  -4 -10  206.15   11.06
  -1  -4 -10  209.53   11.18
   1  -4  10  200.84   11.72
  -1   4 -10  198.87   11.50
  -1   4 -10  215.23   12.33
  -1  -4 -10  207.76   12.31
  -1   4 -10  208.36   11.25
  -1  -4 -10  220.45   11.26
  -1  -4 -10  207.95   11.10
  -1  -4 -10  207.55   11.08
  -1  -4 -10  211.74   11.39
  -1   4 -11    1.55    2.94
  -1  -4 -11    1.84    1.05
  -1   4 -11    4.27    1.41
  -1   4 -11    2.45    1.34
  -1  -4 -11   -1.60    2.60
  -1  -4 -11    1.45    1.29
  -1  -4 -11    3.53    1.47
  -1  -4 -11    3.09    1.90
  -1   4 -11    2.71    1.91
  -1   4 -11   -0.27    2.74
   1  -4  11   -1.73    2.01
  -1   4 -12  187.83   11.57
  -1  -4 -12  165.85   11.44
  -1   4 -12  195.14   10.67
  -1   4 -12  168.17   10.53
  -1   4 -12  188.29   10.10
  -1   4 -12  195.57   10.17
  -1  -4 -12  187.09   10.06
  -1  -4 -12  192.10   10.13
  -1  -4 -12  194.36   10.31
  -1  -4 -12  180.44   10.08
  -1   4 -12  201.59   10.33
   1  -4  12  165.56   10.76
  -1  -4 -13    1.19    1.99
  -1  -4 -13    1.33    1.36
  -1   4 -13    1.35    2.08
  -1   4 -13    0.55    3.08
  -1   4 -13    0.48    2.81
  -1  -4 -13    1.21    1.45
  -1   4 -13    1.66    1.45
  -1  -4 -13    1.07    1.12
  -1   4 -14   14.10    2.18
  -1  -4 -14   13.26    2.15
  -1   4 -14   13.45    3.11
  -1  -4 -14   14.18    1.62
  -1   4 -14   12.26    1.63
  -1   4 -15   -0.21    2.63
  -1  -4 -15    0.45    1.33
  -1  -4 -15    0.51    1.61
  -1   4 -15    0.75    1.52
  -1  -4 -15    3.24    1.80
  -1   4 -15   -0.35    1.82
  -1  -4 -15    1.09    1.58
  -1  -4 -16  187.50    9.66
  -1  -4 -16  182.41    9.73
  -1  -4 -16  177.23    9.79
  -1   4 -16  188.26    9.83
  -1  -4 -16  177.35    9.73
  -1   4 -16  173.45    9.71
  -1  -4 -17   16.48    1.47
  -1  -4 -17   16.72    1.33
  -1  -4 -17   14.61    1.60
  -1  -4 -17   14.65    1.39
   1  -5 -19    3.54    0.99
   1  -5 -19    2.33    1.06
   1  -5 -18    8.93    1.38
   1   5 -18   10.74    1.53
   1   5 -18    7.60    1.32
   1  -5 -18    7.23    1.36
   1  -5 -17   11.77    1.85
   1   5 -17   12.62    1.87
   1   5 -17   14.84    2.75
   1  -5 -17   15.05    1.66
   1  -5 -17   12.71    1.40
   1  -5 -16  208.43   11.03
   1   5 -16  217.12   11.05
   1   5 -16  213.10   11.40
   1   5 -16  189.60   11.29
   1  -5 -16  202.37   10.93
   1  -5 -16  205.96   10.83
   1  -5 -16  190.72   10.87
  -1  -5  15   33.26    3.23
   1  -5 -15   24.81    2.08
   1   5 -15   32.60    2.35
   1  -5 -15   35.89    2.18
   1  -5 -15   32.89    2.35
   1   5 -15   27.78    3.66
   1   5 -15   19.47    3.50
   1  -5 -15   22.26    3.70
   1  -5 -15   21.60    2.53
   1   5 -15   28.62    2.62
   1  -5 -15   24.09    2.45
  -1  -5  14    5.62    2.06
   1   5 -14    5.22    1.41
   1  -5 -14    5.26    1.41
   1   5 -14    4.90    1.51
   1  -5 -14    4.44    1.12
   1  -5 -14    5.66    1.68
   1   5 -14    6.80    2.62
   1   5 -14    7.64    1.85
   1  -5 -14    4.30    1.75
   1  -5 -14    6.99    2.45
   1  -5 -14    6.62    1.60
  -1  -5  13   11.02    2.38
   1   5 -13   14.34    3.00
   1  -5 -13   15.37    1.39
   1  -5 -13   14.50    1.58
   1   5 -13   14.48    1.67
   1   5 -13   14.69    2.87
   1  -5 -13   10.91    2.76
   1  -5 -13   15.44    1.98
   1   5 -13   14.30    2.02
   1  -5 -13   10.56    1.81
   1  -5 -12    2.48    1.34
   1   5 -12    4.53    1.78
   1  -5 -12    3.20    1.62
   1   5 -12    3.17    1.51
  -1  -5  12    5.97    2.05
   1   5 -12    0.80    5.53
   1   5 -12    1.40    2.60
   1  -5 -12    1.66    2.49
   1  -5 -12    2.96    1.17
   1  -5 -12    2.60    0.94
   1  -5 -12    4.85    1.73
   1  -5 -12   -0.22    2.31
   1   5 -12    2.94    1.61
   1   5 -12    4.99    2.25
   1  -5 -12    4.51    1.64
   1  -5 -12    2.45    1.91
   1  -5 -11   22.95    2.43
   1   5 -11   22.84    2.39
   1   5 -11   25.67    2.57
  -1  -5  11   25.51    2.62
   1  -5 -11   24.04    2.19
   1  -5 -11   19.78    2.79
   1   5 -11   24.19    2.88
   1  -5 -11   23.22    1.77
   1  -5 -11   21.65    1.64
   1  -5 -11   22.93    1.91
   1   5 -11   18.19    2.87
   1  -5 -11   17.69    2.90
   1  -5 -11   23.45    2.47
   1   5 -10  401.25   21.62
   1  -5 -10  422.53   21.66
  -1  -5  10  405.00   21.69
   1  -5 -10  418.51   21.42
   1  -5 -10  387.37   21.19
   1   5 -10  403.79   21.33
   1  -5 -10  392.44   21.09
   1  -5 -10  403.12   21.90
   1   5 -10  411.37   21.90
   1  -5 -10  416.61   21.36
   1  -5 -10  400.55   21.15
  -1  -5   9   10.54    1.93
   1  -5  -9   10.01    1.67
   1  -5  -9   13.59    1.82
   1  -5  -9   11.69    2.14
   1   5  -9   10.07    2.15
   1  -5  -9   11.62    2.29
  -1  -5   9   12.28    1.42
   1   5  -9   11.73    2.06
   1  -5  -9   11.86    1.79
  -1  -5   8  509.16   27.78
   1   5  -8  525.22   27.83
   1  -5  -8  556.90   27.79
  -1  -5   8  537.62   27.59
   1  -5  -8  494.43   27.86
   1   5  -8  501.21   27.84
  -1  -5   7    5.07    1.69
  -1  -5   7    3.83    1.36
   1   5  -7    7.30    1.94
   1  -5  -7    3.48    1.52
   1   5  -7    3.67    1.67
   1  -5  -7    3.97    1.75
  -1  -5   6 1102.66   56.42
   1  -5  -6 1124.28   56.49
  -1   5   6 1118.70   56.19
   1   5  -6 1033.98   56.43
   1  -5  -6 1063.58   56.45
  -1  -5   6 1066.30   56.50
   1   5  -6 1046.05   56.14
   1   5  -5    2.21    1.26
   1  -5  -5    1.57    1.32
  -1  -5   5    2.99    1.58
  -1   5   5    1.31    2.05
  -1   5   5    0.97    0.87
   1  -5  -4  304.70   16.92
   1   5  -4  297.13   16.90
  -1  -5   4  336.02   17.19
  -1   5   4  299.46   17.32
   1  -5  -4  343.80   17.13
  -1   5   4  355.23   16.94
   1  -5  -3   11.77    1.00
   1   5  -3   11.05    0.93
  -1  -5   3   16.74    1.96
  -1   5   3   15.25    1.39
   1  -5  -3   15.74    1.64
  -1   5   3   14.59    3.20
  -1  -5   2  494.36   24.38
   1  -5  -2  474.80   24.36
  -1   5   2  462.29   24.16
   1  -5  -2  446.77   24.21
  -1   5   2  398.30   24.69
   1  -5  -1   92.92    5.25
  -1   5   1   88.92    4.99
   1  -5  -1   86.50    4.96
   1  -5   0  775.80   36.91
  -1   5   0  733.12   36.79
   1  -5   0  700.86   36.75
  -1  -5   0  688.09   36.81
   1  -5   1    0.15    1.58
  -1   5  -1   -0.13    1.43
   1   5   1    1.21    3.14
   1  -5   2   52.10    3.26
  -1  -5  -2   51.45    3.20
  -1   5  -3   29.15    2.09
  -1  -5  -3   25.14    2.10
   1  -5   3   30.01    2.37
   1   5   3   22.77    2.54
  -1  -5  -3   27.96    2.29
  -1  -5  -4 1016.87   53.54
  -1   5  -4 1000.45   53.52
  -1  -5  -4 1077.95   53.61
   1  -5   4  997.77   53.58
  -1   5  -5    2.75    4.71
   1  -5   5    0.49    1.50
  -1  -5  -5    0.60    1.51
  -1   5  -5   -0.88    1.53
  -1  -5  -5   -0.49    1.46
  -1  -5  -6  206.59   11.29
  -1   5  -6  212.87   11.29
   1  -5   6  193.99   11.17
   1  -5   6  197.76   10.92
  -1   5  -6  199.81   11.21
  -1  -5  -6  223.88   11.26
  -1   5  -7    0.78    1.64
  -1  -5  -7   -0.72    1.53
   1  -5   7    1.35    1.60
  -1   5  -7    4.53    4.95
  -1   5  -7   -0.06    2.22
  -1  -5  -7    0.72    1.42
  -1  -5  -7    0.55    1.61
  -1  -5  -7    3.98    1.82
  -1  -5  -7    0.85    1.31
  -1   5  -7    2.30    1.80
  -1  -5  -7    0.83    1.88
  -1  -5  -7    1.16    1.80
  -1  -5  -7   -0.54    1.54
  -1   5  -8  839.48   43.66
  -1  -5  -8  885.79   43.80
   1  -5   8  784.89   43.74
  -1  -5  -8  746.47   43.43
  -1   5  -8  708.07   43.38
  -1   5  -8  717.94   44.78
  -1  -5  -8  811.01   43.28
  -1  -5  -8  830.91   43.26
  -1  -5  -8  834.50   43.22
  -1  -5  -8  822.54   43.22
  -1  -5  -8  844.12   44.00
  -1   5  -8  838.53   43.99
  -1  -5  -8  909.12   43.33
  -1  -5  -8  819.95   43.24
  -1  -5  -8  825.25   43.27
  -1  -5  -8  822.66   43.22
  -1   5  -8  817.16   43.26
  -1  -5  -8  834.28   43.23
  -1  -5  -8  883.49   43.37
  -1  -5  -8  922.65   43.47
  -1   5  -9   26.40    2.51
  -1  -5  -9   25.51    2.58
   1  -5   9   25.67    2.62
  -1   5  -9   31.24    5.61
  -1  -5  -9   23.28    2.21
  -1  -5  -9   22.21    2.69
  -1  -5  -9   21.78    2.18
  -1  -5  -9   20.38    2.11
  -1  -5  -9   20.34    2.97
  -1   5  -9   23.02    2.16
  -1  -5  -9   25.17    2.40
  -1  -5  -9   23.19    1.91
  -1  -5  -9   25.70    1.89
  -1   5  -9   22.73    2.99
  -1   5  -9   26.10    1.99
  -1  -5  -9   24.40    2.02
  -1  -5  -9   23.55    1.75
  -1  -5  -9   25.18    1.93
   1  -5  10    5.81    2.01
  -1  -5 -10    9.59    1.78
  -1   5 -10    7.86    1.46
  -1  -5 -10    8.61    1.18
  -1  -5 -10    8.23    1.45
  -1  -5 -10    8.40    1.35
  -1  -5 -10    8.44    1.38
  -1  -5 -10    9.18    2.51
  -1  -5 -10   10.90    1.45
  -1   5 -10    8.97    1.73
  -1   5 -10    4.43    2.32
  -1  -5 -10   12.43    1.77
  -1  -5 -10    8.39    1.54
   1  -5  11    2.66    1.95
  -1   5 -11    1.10    2.85
  -1   5 -11    0.75    2.85
  -1  -5 -11    2.04    1.31
  -1  -5 -11   -0.80    1.41
  -1  -5 -11    0.77    1.06
  -1   5 -11    0.44    1.40
  -1   5 -11   -2.09    1.82
  -1  -5 -11    1.18    1.32
  -1  -5 -11   -2.68    2.50
  -1   5 -11    0.24    2.42
  -1  -5 -11    0.42    1.72
  -1  -5 -11    2.44    1.39
  -1  -5 -11    1.08    1.61
   1  -5  12   -1.10    1.93
  -1   5 -12    1.93    2.89
  -1   5 -12    2.98    2.91
  -1  -5 -12    1.21    1.49
  -1  -5 -12    2.16    1.36
  -1   5 -12    2.11    1.47
  -1   5 -12    6.15    1.80
  -1  -5 -12    5.22    1.80
  -1  -5 -12    8.36    1.48
  -1  -5 -12    4.10    1.37
  -1  -5 -12    1.27    1.59
  -1  -5 -13   54.61    3.94
  -1   5 -13   60.73    3.99
  -1   5 -13   66.08    4.77
  -1   5 -13   60.66    4.61
  -1  -5 -13   73.55    3.75
  -1   5 -13   53.01    3.76
  -1  -5 -13   55.52    3.92
  -1  -5 -14  196.40   10.12
  -1   5 -14  209.71   10.15
  -1   5 -14  200.98   10.48
  -1   5 -14  178.97   10.32
  -1  -5 -14  200.94    9.97
  -1   5 -14  171.56   10.02
  -1  -5 -15    4.79    1.61
  -1   5 -15    2.60    1.53
  -1  -5 -15    4.27    1.58
  -1   5 -15    6.77    1.63
  -1   5 -15    3.85    2.51
  -1  -5 -15    5.43    1.27
  -1   5 -16    1.98    1.31
  -1   5 -16    3.03    1.21
  -1  -5 -16    2.01    1.26
  -1   5 -16    1.87    1.96
  -1  -5 -16    1.37    1.04
  -1  -5 -17    1.79    0.94
   1  -6 -19   11.29    1.18
   1   6 -19   14.46    1.72
   1  -6 -19   14.52    1.27
   1  -6 -18   55.95    3.33
   1   6 -18   53.69    3.31
   1   6 -18   57.42    3.74
   1  -6 -18   61.97    3.33
   1   6 -18   53.21    3.23
   1   6 -17    8.15    2.30
   1   6 -17   11.05    2.50
   1   6 -17    8.58    1.31
   1  -6 -17   11.29    1.47
   1   6 -17   12.93    1.57
   1  -6 -17   10.26    1.51
   1   6 -16   -0.44    2.58
   1   6 -16    0.69    1.22
   1  -6 -16    1.56    1.36
   1   6 -16    0.33    1.47
   1  -6 -16    1.58    1.49
   1  -6 -16    1.62    1.38
   1   6 -15   34.57    2.52
   1  -6 -15   28.69    2.48
   1  -6 -15   34.68    2.41
   1  -6 -15   31.93    2.49
   1   6 -15   26.10    2.33
   1   6 -15   37.40    3.53
   1  -6 -14  234.40   12.06
   1   6 -14  206.68   12.09
   1  -6 -14  233.65   12.12
   1  -6 -14  220.18   12.04
   1  -6 -14  190.83   12.99
   1   6 -14  235.56   12.12
   1  -6 -14  237.78   12.13
  -1  -6  14  212.34   12.85
  -1  -6  13   22.07    2.86
   1  -6 -13   30.08    2.46
   1   6 -13   22.19    3.20
   1  -6 -13   24.92    1.98
   1   6 -13   20.76    2.03
   1  -6 -13   23.00    2.09
   1  -6 -13   25.06    1.85
   1  -6 -13   23.97    2.12
   1   6 -13   24.30    2.13
   1  -6 -13   17.31    2.87
   1   6 -13   20.77    2.98
   1  -6 -13   25.03    2.65
  -1  -6  12  136.99    8.01
   1   6 -12  154.55    8.75
   1  -6 -12  168.23    8.87
   1   6 -12  134.35    8.64
   1  -6 -12  133.91    8.58
  -1  -6  12  148.66    8.87
   1  -6 -12  157.49    8.26
   1   6 -12  128.09   11.07
   1   6 -12  146.39    8.60
   1  -6 -12  160.74    8.15
   1  -6 -12  156.42    8.07
   1  -6 -12  152.42    8.08
   1  -6 -12  142.16    8.94
   1   6 -12  149.99    8.98
   1   6 -12  148.38    8.14
   1  -6 -12  147.41    8.15
   1  -6 -12  154.06    8.48
   1  -6 -11   35.85    3.06
   1   6 -11   33.85    3.09
  -1  -6  11   37.71    3.18
   1   6 -11   29.07    3.04
   1   6 -11   28.54    6.38
   1   6 -11   36.15    3.29
   1  -6 -11   38.22    2.66
   1  -6 -11   22.71    3.09
   1  -6 -11   32.15    2.30
   1  -6 -11   33.16    2.21
   1   6 -11   29.65    3.11
   1  -6 -11   23.19    3.02
   1  -6 -11   29.62    2.36
   1  -6 -11   33.18    3.03
   1  -6 -10    3.68    1.15
   1   6 -10    0.14    1.79
   1  -6 -10    2.30    1.59
  -1  -6  10    5.16    1.88
   1  -6 -10    2.74    1.66
   1  -6 -10    5.48    2.10
   1   6 -10    3.29    2.23
   1   6 -10    4.48    2.18
   1  -6 -10    2.74    1.06
   1  -6 -10    4.42    1.80
   1  -6 -10    7.03    1.88
   1   6 -10    3.31    1.76
   1  -6 -10    3.45    2.13
   1  -6  -9    0.13    1.57
  -1  -6   9    3.58    1.23
   1   6  -9    0.27    1.79
   1  -6  -9    1.37    1.91
   1   6  -9    1.31    2.11
   1   6  -9    1.64    2.01
  -1  -6   9   -0.14    1.76
   1  -6  -9    0.04    1.70
   1  -6  -9    0.79    1.69
   1   6  -9    1.55    1.59
   1  -6  -9    2.34    2.14
   1  -6  -8  667.55   35.87
   1   6  -8  682.49   35.86
   1  -6  -8  649.34   35.50
  -1  -6   8  701.13   35.99
   1  -6  -8  719.44   35.98
  -1  -6   8  686.59   35.77
   1   6  -8  687.72   36.03
   1   6  -8  685.68   35.59
  -1  -6   7    6.44    1.86
   1  -6  -7    5.14    1.54
   1   6  -7    6.86    1.49
   1  -6  -7    7.17    1.71
  -1  -6   7    5.67    1.48
   1   6  -6  498.03   27.28
   1  -6  -6  513.10   27.31
  -1   6   6  534.52   27.46
  -1  -6   6  545.16   27.57
   1  -6  -6  528.96   27.51
  -1  -6   6  507.14   27.43
   1   6  -5  102.14    6.00
   1  -6  -5   98.98    6.02
  -1  -6   5  127.38    6.60
  -1   6   5  120.86    6.05
  -1   6   5  113.75    6.73
  -1  -6   4    4.99    1.77
   1  -6  -4    3.82    0.71
  -1   6   4    5.43    2.78
  -1   6   4    3.11    1.04
   1  -6  -4    3.19    1.42
  -1   6   3    7.60    3.16
  -1   6   3    3.81    1.17
   1  -6  -3    3.49    1.35
  -1  -6   3    5.89    1.83
  -1   6   2  696.19   34.93
   1  -6  -2  675.01   35.00
  -1  -6   2  675.63   35.16
  -1   6   1    3.38    3.91
  -1   6   1    5.53    1.35
   1  -6  -1    4.06    1.27
   1  -6  -1    5.45    1.82
  -1   6   0  908.28   44.04
   1  -6   0  864.85   44.14
   1   6   1   26.65    4.11
  -1   6  -1   21.90    5.02
   1   6   2    5.19    2.80
   1  -6   2    3.72    1.70
   1   6   3   75.29    5.18
   1  -6   3   90.25    5.08
  -1  -6  -3   85.14    5.02
  -1  -6  -4  465.44   24.74
   1  -6   4  481.24   24.94
  -1  -6  -4  512.49   24.99
   1  -6   5    3.62    1.65
  -1   6  -5    7.15    4.92
  -1  -6  -5    4.01    1.48
  -1   6  -5    3.66    1.48
  -1  -6  -5    4.25    1.56
  -1   6  -6  477.43   24.43
  -1   6  -6  442.25   24.42
  -1   6  -6  398.07   25.93
  -1   6  -6  478.66   24.71
  -1  -6  -6  481.32   24.72
  -1  -6  -6  440.71   24.31
  -1   6  -6  448.39   24.38
   1  -6   6  495.77   24.79
  -1  -6  -6  502.76   24.82
   1  -6   6  464.56   24.51
  -1   6  -6  477.49   24.83
  -1  -6  -7    1.14    1.05
  -1   6  -7    2.10    1.79
  -1  -6  -7   -0.41    1.58
   1  -6   7    2.73    1.73
  -1   6  -7   -0.35    2.20
  -1  -6  -7    0.26    1.77
  -1   6  -7   -5.73    5.12
  -1   6  -7    1.55    2.28
  -1  -6  -7    0.62    0.85
  -1  -6  -7    0.52    1.04
  -1  -6  -7    0.04    1.78
  -1   6  -7   -0.34    2.10
  -1  -6  -7    2.19    1.58
  -1   6  -7    1.75    1.62
  -1  -6  -7    1.03    1.37
  -1  -6  -7    1.35    1.14
  -1  -6  -7    2.14    1.53
  -1  -6  -7    2.53    1.86
  -1  -6  -8   11.18    1.41
  -1  -6  -8   10.14    2.01
  -1   6  -8   10.92    2.07
   1  -6   8    8.98    2.05
  -1   6  -8   10.67    2.61
  -1  -6  -8   10.48    1.84
  -1   6  -8   10.76    2.49
  -1  -6  -8   11.78    2.13
  -1   6  -8    4.66    5.32
  -1  -6  -8   16.90    1.37
  -1  -6  -8   12.37    1.41
  -1  -6  -8   11.27    1.23
  -1   6  -8   13.83    2.42
  -1  -6  -8   15.64    2.00
  -1  -6  -8   15.72    1.46
  -1   6  -8   13.57    2.19
  -1  -6  -8   15.20    2.16
  -1  -6  -8   11.28    1.61
  -1  -6  -8   12.84    1.45
  -1  -6  -8   14.25    1.85
  -1  -6  -8   10.47    2.34
   1  -6   9   90.14    6.10
  -1   6  -9   86.99    8.43
  -1  -6  -9  102.62    5.56
  -1  -6  -9  104.73    5.30
  -1  -6  -9  100.81    5.35
  -1  -6  -9   93.49    5.27
  -1  -6  -9   94.96    5.37
  -1   6  -9   92.30    5.42
  -1   6  -9   85.15    6.17
  -1   6  -9   90.12    5.91
  -1  -6  -9   79.80    6.14
  -1  -6  -9   86.01    5.37
  -1  -6  -9   95.04    5.34
  -1  -6  -9   91.82    5.43
  -1  -6  -9   90.92    5.30
  -1  -6  -9   86.61    6.10
  -1   6  -9   99.23    6.03
  -1  -6 -10  119.75    6.31
   1  -6  10  110.35    6.87
  -1   6 -10  113.96    6.20
  -1  -6 -10  107.55    6.19
  -1  -6 -10  101.31    6.09
  -1  -6 -10  112.15    6.20
  -1   6 -10  108.03    6.22
  -1  -6 -10  116.60    6.08
  -1  -6 -10  108.27    6.14
  -1   6 -11   35.41    3.61
   1  -6  11   39.89    3.40
  -1  -6 -11   38.95    2.45
  -1  -6 -11   33.11    2.61
  -1  -6 -11   35.05    2.57
  -1   6 -11   33.91    2.60
  -1  -6 -11   32.09    2.60
  -1   6 -11   36.14    2.63
  -1  -6 -11   32.68    2.45
  -1   6 -12  160.74    9.02
  -1  -6 -12  163.03    8.55
  -1   6 -12  158.64    8.54
  -1  -6 -12  150.91    8.54
  -1  -6 -12  160.65    8.42
  -1  -6 -12  156.38    8.51
  -1   6 -12  140.04    8.53
  -1   6 -13    9.54    2.88
  -1   6 -13    9.39    2.81
  -1  -6 -13    6.79    1.65
  -1  -6 -13    5.00    1.66
  -1   6 -13    7.86    1.66
  -1  -6 -13    9.20    1.42
  -1  -6 -13    8.30    1.64
  -1   6 -13    7.53    1.53
  -1   6 -14    0.92    2.36
  -1   6 -14    2.53    1.94
  -1   6 -14    0.35    2.48
  -1  -6 -14    0.62    1.43
  -1  -6 -14   -1.40    1.39
  -1  -6 -14    0.52    1.21
  -1   6 -14   -1.01    1.27
  -1   6 -14    0.22    1.43
  -1   6 -15    0.93    2.21
  -1  -6 -15    0.22    1.08
  -1  -6 -15    1.42    1.27
  -1  -6 -15    0.36    1.49
  -1   6 -15    0.05    1.37
  -1   6 -16   45.19    2.92
  -1  -6 -16   49.83    2.97
  -1   6 -16   52.59    3.27
   1  -7 -19    1.89    0.93
   1  -7 -19    0.58    0.81
   1   7 -18   71.54    4.11
   1   7 -18   63.71    3.80
   1  -7 -18   68.07    3.83
   1  -7 -18   67.72    3.82
   1   7 -17   14.69    2.21
   1  -7 -17   11.37    1.46
   1   7 -17   11.38    1.31
   1  -7 -17   14.65    1.48
   1   7 -16  107.71    6.16
   1  -7 -16  104.86    5.72
   1   7 -16   95.37    5.68
   1  -7 -16  105.14    5.71
   1   7 -15   21.51    1.97
   1  -7 -15   22.10    2.05
   1  -7 -15   27.07    2.04
   1   7 -14  175.11    9.53
  -1  -7  14  151.61    9.89
   1  -7 -14  166.76    9.07
   1  -7 -14  174.77    9.11
   1  -7 -14  176.71    9.08
   1   7 -14  154.11    9.11
  -1  -7  13   10.39    2.42
   1   7 -13    8.38    1.60
   1  -7 -13   12.98    1.55
   1   7 -13    8.95    2.80
   1  -7 -13   10.94    1.56
  -1  -7  13    8.80    1.21
   1   7 -13    6.25    2.16
   1  -7 -13   12.07    2.17
   1  -7 -12  305.92   16.59
   1   7 -12  281.05   16.45
   1   7 -12  311.68   16.50
  -1  -7  12  294.78   16.59
   1  -7 -12  265.81   16.08
   1   7 -12  256.25   18.27
   1   7 -12  286.75   16.17
   1   7 -12  243.48   15.98
   1  -7 -12  305.66   15.94
   1  -7 -12  318.32   15.78
   1  -7 -12  326.12   15.82
   1   7 -12  313.65   16.11
   1  -7 -12  294.14   16.11
  -1  -7  12  300.26   15.74
   1  -7 -11    7.38    1.36
   1  -7 -11    8.24    2.04
   1   7 -11    8.83    2.30
  -1  -7  11    6.96    2.22
   1   7 -11    8.33    2.77
   1  -7 -11    8.55    1.98
   1   7 -11    4.33    5.71
   1  -7 -11    5.71    2.20
   1   7 -11    6.06    2.47
   1  -7 -11    7.02    1.28
   1  -7 -11    5.23    1.90
   1  -7 -11    5.59    2.41
  -1  -7  10  518.58   27.07
   1  -7 -10  448.79   26.54
   1   7 -10  505.94   26.53
   1  -7 -10  452.20   26.44
   1   7 -10  523.63   26.61
   1  -7 -10  523.99   26.34
   1  -7 -10  508.92   26.31
   1  -7 -10  548.99   26.45
   1  -7 -10  486.77   26.83
   1  -7 -10  422.19   26.58
   1  -7 -10  564.56   27.12
   1   7 -10  570.81   27.12
   1  -7  -9    4.71    1.07
  -1  -7   9    3.63    1.39
   1   7  -9    3.08    2.06
   1   7  -9    3.60    1.17
   1  -7  -9    4.11    1.69
  -1  -7   9    4.02    1.92
   1   7  -9    5.71    2.23
   1  -7  -9    2.72    1.79
   1   7  -9    3.82    2.05
   1  -7  -9    3.46    0.93
   1  -7  -9    3.57    1.03
   1  -7  -9    4.63    1.87
   1  -7  -9    1.59    1.44
   1  -7  -9    2.64    2.25
  -1  -7   8   19.30    2.35
   1   7  -8   21.23    2.22
   1  -7  -8   21.50    2.06
   1   7  -8   19.54    2.36
   1  -7  -8   17.34    1.40
   1  -7  -8   20.06    2.20
   1  -7  -8   18.67    1.79
  -1  -7   8   19.68    1.98
   1  -7  -8   19.33    2.17
   1   7  -8   20.00    2.53
   1   7  -7    4.90    1.74
   1  -7  -7    3.03    1.07
  -1  -7   7    4.40    1.87
  -1  -7   7    6.54    1.62
   1  -7  -7    3.98    1.62
  -1   7   6   33.59    3.00
  -1  -7   6   33.95    2.90
  -1  -7   6   31.13    2.65
  -1   7   5    2.82    2.54
  -1  -7   5    1.45    1.87
  -1   7   5    0.91    0.98
  -1   7   4 1450.36   83.12
  -1  -7   4 1563.65   83.06
  -1   7   4 1637.41   82.73
   1  -7  -4 1616.36   82.95
  -1   7   3   29.22    3.96
  -1  -7   3   27.69    2.82
   1  -7  -3   28.41    2.44
  -1   7   3   30.10    2.23
  -1   7   2   54.93    5.19
  -1  -7   2   65.76    4.16
   1  -7  -2   54.75    3.69
  -1   7   2   57.26    3.58
   1  -7  -1  125.73    7.28
   1  -7  -1  126.79    6.96
   1  -7   0   54.53    3.71
   1   7   0   45.12    5.04
  -1   7   0   45.46    5.32
   1  -7   1    0.22    1.79
  -1   7  -1    0.70    4.44
   1   7   1   -2.50    3.53
   1  -7   2 2016.90   97.41
   1   7   2 1695.89   97.46
   1   7   3    5.00    2.41
  -1  -7  -3    5.45    1.71
   1  -7   3    7.19    1.93
  -1  -7  -4   36.25    2.88
  -1   7  -4   32.55    5.69
  -1  -7  -4   29.09    2.70
   1  -7   4   34.67    2.91
   1  -7   5    7.08    1.87
  -1   7  -5    7.46    2.14
  -1   7  -5    3.93    2.01
  -1  -7  -5    5.10    1.89
  -1   7  -5    4.66    1.89
  -1  -7  -5    5.05    1.67
  -1  -7  -5    5.60    1.54
  -1  -7  -5    6.83    2.14
   1  -7   6  224.75   11.59
  -1   7  -6  203.94   11.18
  -1   7  -6  191.32   11.20
  -1   7  -6  190.33   13.21
  -1  -7  -6  205.02   10.87
  -1  -7  -6  209.98   10.89
  -1   7  -6  203.21   11.12
  -1  -7  -6  199.59   11.06
  -1  -7  -6  191.39   11.27
   1  -7   6  209.48   11.29
  -1  -7  -6  227.87   11.62
  -1  -7  -7   -1.70    1.75
  -1   7  -7    1.51    1.92
   1  -7   7    0.91    1.77
  -1   7  -7   -0.07    2.39
  -1   7  -7   -2.62    5.26
  -1   7  -7    0.78    2.34
  -1  -7  -7    0.41    1.11
  -1   7  -7    0.52    2.11
  -1  -7  -7   -0.80    1.88
  -1  -7  -7   -0.04    1.42
  -1  -7  -7    0.99    1.04
   1  -7   8  252.25   14.34
  -1   7  -8  234.10   13.96
  -1   7  -8  242.77   16.01
  -1  -7  -8  241.89   13.78
  -1  -7  -8  264.68   13.60
  -1  -7  -8  263.98   13.65
  -1  -7  -8  257.76   13.64
  -1   7  -8  257.71   13.90
  -1  -7  -8  274.38   13.78
  -1  -7  -8  246.21   13.67
  -1  -7  -8  263.38   14.40
  -1   7  -8  267.97   14.34
  -1   7  -9    4.44    2.00
   1  -7   9    7.16    2.19
  -1   7  -9    5.46    5.22
  -1   7  -9    5.07    2.74
  -1  -7  -9    4.55    1.87
  -1  -7  -9    7.00    1.41
  -1   7  -9    6.12    1.45
  -1  -7  -9    5.07    1.33
  -1   7  -9    5.62    2.50
  -1  -7  -9    3.22    1.61
  -1  -7  -9    6.00    1.39
  -1   7 -10  186.68    9.96
  -1   7 -10  178.25    9.90
  -1  -7 -10  179.95    9.52
  -1  -7 -10  190.05    9.54
  -1   7 -10  185.17    9.59
  -1  -7 -10  178.31    9.45
   1  -7  10  166.70   10.25
  -1  -7 -10  176.83    9.65
  -1   7 -11    0.39    2.68
  -1   7 -11    0.81    2.68
  -1   7 -11    1.21    1.38
  -1  -7 -11    0.23    1.31
  -1  -7 -11   -0.70    1.40
   1  -7  11    0.19    1.96
  -1  -7 -11    1.22    1.39
  -1  -7 -12  152.28    8.29
  -1   7 -12  152.78    8.30
  -1  -7 -12  150.45    8.27
  -1  -7 -12  147.95    8.17
  -1   7 -12  159.22    8.72
  -1  -7 -13   39.53    2.79
  -1  -7 -13   38.26    2.63
  -1  -7 -13   43.10    2.83
  -1   7 -13   43.00    2.78
  -1   7 -13   41.99    3.57
  -1   7 -14   98.69    5.30
  -1  -7 -14   98.70    5.35
  -1  -7 -14   93.29    5.33
  -1   7 -14  104.43    5.72
  -1   7 -15    5.77    1.40
  -1  -7 -15    4.24    1.44
  -1  -7 -15    4.66    1.28
  -1   7 -15    6.63    2.03
  -1  -7 -16  105.30    5.80
  -1   7 -16   97.37    5.79
  -1  -7 -16  103.34    5.81
  -1  -7 -16  116.15    5.81
  -1   7 -16  115.39    5.96
  -1  -7 -17   -0.76    0.73
  -1  -7 -17    0.57    0.66
   1  -8 -18   30.59    1.94
   1   8 -18   29.19    1.92
   1  -8 -18   28.81    1.91
   1   8 -17    0.72    1.87
   1   8 -17    0.93    1.52
   1   8 -17    2.55    0.93
   1  -8 -17    2.14    1.10
   1  -8 -17    2.00    1.06
   1  -8 -16   14.46    1.54
   1   8 -16   15.90    1.45
   1  -8 -16   14.52    1.50
   1   8 -16   15.79    2.41
   1   8 -16   17.30    2.36
   1   8 -15    4.33    2.42
   1   8 -15    1.70    2.31
   1   8 -15    4.78    1.20
   1  -8 -15    2.88    1.28
   1  -8 -15    3.21    1.23
   1   8 -14  129.41    7.46
   1   8 -14  129.40    7.40
  -1  -8  14  119.48    6.84
   1  -8 -14  129.56    6.98
   1  -8 -14  132.52    6.99
   1   8 -14  130.98    7.02
  -1  -8  13    2.78    2.12
   1   8 -13    2.13    2.26
   1   8 -13    2.23    1.33
   1  -8 -13    3.62    1.32
   1  -8 -13    1.77    1.89
   1   8 -13    4.94    2.55
   1  -8 -13    3.59    1.32
   1   8 -13    5.12    2.07
  -1  -8  13    2.48    1.05
   1  -8 -12   34.73    3.53
   1   8 -12   47.40    3.64
   1  -8 -12   43.17    3.25
  -1  -8  12   38.98    3.69
   1   8 -12   41.71    3.75
   1  -8 -12   48.73    3.16
   1   8 -12   39.99    6.59
   1   8 -12   37.03    3.47
   1  -8 -12   43.12    2.71
   1  -8 -12   44.75    2.71
   1   8 -12   51.24    3.59
  -1  -8  12   38.32    2.63
   1  -8 -12   43.91    3.48
  -1  -8  11    2.12    1.10
   1   8 -11    0.71    2.02
   1  -8 -11    0.18    1.88
  -1  -8  11    1.92    2.00
   1   8 -11    4.92    5.51
   1  -8 -11    1.86    1.92
   1   8 -11    2.29    2.59
   1  -8 -11    2.54    1.92
   1   8 -11   -0.63    2.43
   1  -8 -11    1.04    1.15
   1   8 -11    4.30    2.34
   1  -8 -11    0.51    1.12
   1  -8 -11    2.15    2.25
  -1  -8  10  390.88   20.27
   1  -8 -10  351.15   19.59
   1   8 -10  366.96   19.71
   1  -8 -10  347.99   19.55
   1   8 -10  387.04   19.66
   1   8 -10  312.28   21.80
   1  -8 -10  374.66   19.39
   1  -8 -10  385.47   19.39
   1  -8 -10  400.42   19.56
   1   8 -10  361.23   19.60
   1  -8 -10  384.58   20.22
   1   8 -10  392.61   20.25
   1  -8 -10  294.26   19.65
   1   8  -9   22.25    6.12
   1   8  -9   22.61    2.82
   1   8  -9   22.30    2.59
   1  -8  -9   18.70    2.18
   1  -8  -9   18.92    1.62
   1  -8  -9   20.75    1.68
   1  -8  -9   23.75    2.40
   1   8  -9   21.34    2.51
   1   8  -9   19.33    2.81
   1  -8  -9   21.11    2.54
   1   8  -9   20.19    1.82
  -1  -8   9   22.78    2.23
  -1  -8   9   18.76    2.64
   1   8  -8 1452.43   70.96
   1  -8  -8 1347.16   70.79
   1  -8  -8 1407.12   70.80
   1   8  -8 1265.98   70.91
   1   8  -8 1308.13   70.79
   1   8  -8 1425.76   71.62
   1  -8  -8 1474.50   71.54
  -1  -8   8 1432.18   71.33
   1  -8  -8 1280.27   70.93
  -1  -8   8 1440.32   71.58
   1   8  -7    1.72    1.80
   1  -8  -7    2.03    1.46
   1   8  -7    3.16    1.81
   1  -8  -7    3.95    1.75
  -1  -8   7    4.38    1.64
   1   8  -7    3.13    1.21
  -1  -8   7    1.09    1.87
   1  -8  -6  370.69   20.53
   1   8  -6  397.35   20.61
  -1   8   6  386.67   21.02
   1   8  -6  387.23   20.54
  -1  -8   6  397.55   21.13
  -1  -8   6  419.32   21.00
  -1   8   5    8.77    2.74
   1   8  -5    9.74    2.01
  -1  -8   5    9.52    2.17
   1  -8  -5    8.53    1.72
  -1   8   4  118.99    8.21
  -1  -8   4  133.85    7.95
   1  -8  -4  143.69    7.77
  -1   8   3    9.51    3.46
  -1  -8   3    7.34    2.19
   1  -8  -3    7.39    1.71
  -1   8   2  329.20   18.98
  -1  -8   2  354.78   18.46
   1  -8  -2  371.20   18.22
  -1   8   1    2.04    4.21
   1   8  -1    0.47    4.30
   1  -8  -1    1.20    2.06
   1   8   0  185.95   12.17
  -1   8   0  175.59   12.41
   1   8   1   11.57    3.56
  -1   8  -1   12.32    4.68
   1  -8   1   11.41    2.22
  -1  -8  -2    3.97    2.20
  -1   8  -2    2.50    1.88
  -1   8  -2    2.81    1.63
   1   8   2   -2.39    2.88
   1  -8   2    1.50    1.90
  -1   8  -3    5.78    1.86
   1  -8   3    8.74    2.06
  -1   8  -3    4.02    2.11
   1   8   3    9.15    2.52
   1  -8   4   75.86    5.32
  -1   8  -4   81.74    4.94
  -1  -8  -4   86.69    5.32
  -1  -8  -4   89.59    4.86
   1  -8   5    3.51    1.92
  -1   8  -5    0.71    4.92
  -1   8  -5    2.75    2.06
  -1  -8  -5    4.00    1.13
  -1  -8  -5    3.34    2.02
  -1   8  -5    4.73    1.88
  -1  -8  -5    6.51    1.94
  -1   8  -5    4.27    1.21
  -1  -8  -5    6.27    2.18
  -1  -8  -5    2.79    1.59
   1  -8   6 1461.49   70.86
  -1   8  -6 1200.49   70.28
  -1   8  -6 1238.50   71.91
  -1   8  -6 1416.01   70.28
  -1  -8  -6 1371.36   70.08
  -1  -8  -6 1415.88   70.11
  -1   8  -6 1375.92   70.23
  -1  -8  -6 1349.20   70.20
  -1  -8  -6 1230.91   70.35
  -1   8  -6 1287.68   70.06
   1  -8   6 1423.88   70.60
  -1   8  -7   32.89    2.23
  -1   8  -7   34.12    3.34
   1  -8   7   35.32    3.23
  -1   8  -7   23.47    6.01
  -1   8  -7   31.23    3.23
  -1  -8  -7   33.07    2.14
  -1  -8  -7   26.83    2.22
  -1  -8  -7   34.21    2.86
  -1   8  -7   31.77    2.93
  -1   8  -7   32.63    3.04
  -1  -8  -7   28.22    2.42
  -1  -8  -7   27.26    3.13
   1  -8   8  361.43   20.61
  -1   8  -8  372.49   20.19
  -1  -8  -8  336.88   19.99
  -1   8  -8  348.24   22.12
  -1  -8  -8  378.53   19.86
  -1  -8  -8  396.24   19.89
  -1  -8  -8  398.04   20.02
  -1   8  -8  388.03   20.10
  -1  -8  -8  367.35   19.91
  -1   8  -8  401.56   20.68
  -1   8  -9   -0.17    1.99
   1  -8   9    0.75    2.07
  -1  -8  -9    0.25    1.90
  -1   8  -9    2.77    4.88
  -1   8  -9    1.60    2.67
  -1   8  -9    0.38    1.20
  -1  -8  -9    0.73    1.25
  -1   8  -9    0.35    2.35
  -1  -8  -9   -0.50    1.49
  -1  -8  -9    1.42    1.17
  -1   8 -10  190.88    9.83
  -1   8 -10  186.35    9.91
  -1  -8 -10  177.16    9.47
  -1  -8 -10  184.60    9.46
  -1   8 -10  180.81    9.49
  -1  -8 -10  177.98    9.61
   1  -8  10  157.07   10.24
  -1  -8 -11    0.06    1.84
  -1   8 -11    1.29    2.39
  -1   8 -11    1.68    2.53
  -1  -8 -11    1.11    1.38
  -1   8 -11    2.86    1.28
  -1  -8 -11    1.11    1.27
   1  -8  11    1.14    0.98
  -1  -8 -12   86.07    4.75
  -1  -8 -12   85.06    4.76
  -1   8 -12   87.19    4.73
   1  -8  12   73.84    4.55
  -1   8 -12   91.33    5.29
  -1   8 -12   90.68    5.28
  -1   8 -13    3.32    1.17
  -1  -8 -13    4.92    1.41
  -1  -8 -13    4.62    1.28
  -1   8 -13    5.90    2.29
  -1   8 -13    4.82    2.31
  -1   8 -14    5.76    1.03
  -1  -8 -14    2.85    1.25
  -1   8 -14    4.77    2.04
  -1   8 -14    3.05    1.77
  -1  -8 -15    2.87    1.12
  -1   8 -15    1.08    1.21
  -1  -8 -15    4.76    1.27
  -1  -8 -15    3.10    1.25
  -1  -8 -16   12.44    1.21
  -1  -8 -16   16.18    1.26
  -1   8 -16   14.93    1.24
  -1  -8 -16   15.76    1.26
  -1   8 -16   17.03    1.55
   1   9 -18    1.22    0.77
   1  -9 -18    1.22    0.68
   1   9 -18    0.17    1.13
   1  -9 -17    7.33    1.10
   1   9 -17    8.18    1.67
   1   9 -17    9.91    1.44
   1   9 -17   12.19    1.71
   1   9 -16  374.00   19.43
   1  -9 -16  359.03   19.43
   1  -9 -16  360.71   19.43
   1   9 -16  389.75   19.59
   1   9 -16  377.04   19.60
   1   9 -15   -0.95    2.09
   1   9 -15    1.57    2.02
   1  -9 -15    0.18    1.17
   1   9 -15   -0.04    0.98
   1  -9 -15    0.89    1.06
   1   9 -14   68.98    4.26
  -1  -9  14   59.58    3.56
   1   9 -14   65.89    3.71
   1  -9 -14   62.51    3.70
   1  -9 -14   66.15    3.73
   1   9 -13    6.64    2.32
   1  -9 -13    8.63    1.40
   1   9 -13   10.33    1.38
   1   9 -13    9.26    2.41
   1  -9 -13    7.86    1.97
   1  -9 -13   10.15    1.34
  -1  -9  13    8.61    1.18
   1   9 -12  389.96   22.09
  -1  -9  12  400.64   22.26
   1  -9 -12  366.74   21.46
   1  -9 -12  411.71   21.47
   1   9 -12  377.09   23.66
   1   9 -12  378.62   21.55
   1  -9 -12  410.59   21.31
   1  -9 -12  420.75   21.30
   1   9 -12  435.15   21.55
   1   9 -12  413.14   21.58
  -1  -9  12  415.74   21.29
   1  -9 -12  377.60   21.56
  -1  -9  11    4.23    2.18
   1  -9 -11    5.77    2.00
   1  -9 -11    5.79    1.76
   1   9 -11    5.27    5.63
   1   9 -11    7.03    2.48
   1   9 -11    4.98    2.62
   1  -9 -11    4.28    1.21
   1   9 -11    6.61    2.23
   1  -9 -11    4.89    1.14
   1  -9 -11    5.12    1.96
  -1  -9  11    5.14    1.16
   1   9 -11    2.81    2.17
   1  -9 -10  240.66   13.88
  -1  -9  10  256.95   14.64
   1   9 -10  273.29   14.04
   1  -9 -10  224.53   13.90
   1   9 -10  214.05   16.33
   1   9 -10  236.68   14.09
   1  -9 -10  259.74   13.71
   1  -9 -10  261.30   13.69
   1  -9 -10  284.91   13.94
   1   9 -10  256.93   13.96
  -1  -9  10  277.79   13.75
   1  -9 -10  261.49   14.63
   1   9 -10  274.94   14.70
  -1  -9   9   11.89    2.67
   1   9  -9   11.37    2.68
   1  -9  -9   10.42    1.77
   1   9  -9    9.71    2.41
   1   9  -9    6.51    5.80
   1  -9  -9    9.52    1.35
   1   9  -9    8.49    2.22
   1  -9  -9    9.12    1.21
   1   9  -9   12.70    1.59
  -1  -9   9    6.04    1.88
   1  -9  -9    7.65    2.27
   1   9  -9   11.16    2.61
   1   9  -8    2.30    1.86
   1   9  -8    1.44    2.03
   1   9  -8    6.66    5.29
  -1  -9   8    0.37    2.08
   1   9  -8    2.52    1.31
   1   9  -8    1.86    2.21
   1  -9  -8    2.70    1.85
  -1  -9   8    2.78    1.62
   1   9  -7    5.07    2.20
   1   9  -7    6.70    5.47
   1   9  -7    8.83    1.97
  -1  -9   7    3.84    1.75
   1   9  -7    4.98    1.34
  -1  -9   7   11.64    2.34
   1  -9  -6   38.78    3.16
   1   9  -6   47.58    3.28
  -1  -9   6   42.88    3.63
  -1  -9   6   43.09    3.30
   1   9  -6   42.29    2.69
   1   9  -5   33.41    2.48
   1   9  -5   23.65    5.83
  -1   9   5   23.61    3.52
   1   9  -5   25.00    2.65
   1  -9  -5   31.33    2.85
   1   9  -5   28.66    2.10
  -1  -9   5   26.00    3.05
   1  -9  -4  371.25   18.24
   1   9  -4  343.07   18.14
   1   9  -4  324.88   18.22
  -1   9   4  332.12   19.04
   1  -9  -4  358.99   18.69
  -1  -9   4  354.89   18.90
   1  -9  -3   80.48    4.68
  -1   9   3   70.51    5.91
   1   9  -3   70.09    4.50
   1   9  -3   76.02    4.35
   1  -9  -3   76.81    4.88
  -1  -9   3   66.08    5.17
   1  -9  -2 1124.92   55.27
  -1  -9   2 1056.14   55.27
   1   9  -2 1090.80   55.24
  -1   9   2 1018.65   55.22
   1   9  -2  854.09   56.42
  -1   9   2  976.97   56.25
  -1  -9   2 1056.03   55.97
  -1   9   1    1.30    1.52
   1   9  -1    2.18    1.38
  -1   9   1   -3.31    3.98
   1   9  -1    1.06    4.09
  -1  -9   0  728.95   37.66
  -1   9   0  730.35   37.62
  -1   9   0  666.32   38.97
   1   9   0  641.47   38.73
   1  -9   0  724.03   38.27
  -1   9  -1   35.76    2.70
  -1  -9  -1   37.80    3.15
  -1   9  -1   39.95    2.75
  -1   9  -1   33.05    5.56
   1   9   1   29.20    4.42
   1  -9   1   34.30    3.37
  -1   9  -2  813.84   42.87
  -1  -9  -2  857.51   42.91
   1   9   2  734.97   43.60
  -1   9  -2  754.33   44.42
  -1   9  -2  816.57   42.89
   1  -9   2  846.17   43.56
   1  -9   3   18.27    2.53
  -1   9  -3   16.53    2.15
  -1   9  -3   17.43    1.65
  -1  -9  -3   15.77    2.06
   1  -9   4    3.67    1.98
  -1   9  -4    6.47    4.98
  -1  -9  -4    4.90    1.13
  -1   9  -4    6.19    1.94
  -1   9  -4    7.48    1.77
  -1   9  -4    3.53    1.29
  -1  -9  -4    6.31    1.71
   1  -9   5   11.02    2.41
  -1   9  -5   12.64    2.34
  -1   9  -5   13.75    5.23
  -1  -9  -5   10.50    1.37
  -1   9  -5   12.85    2.24
  -1  -9  -5   11.22    2.26
  -1   9  -5   10.66    2.07
  -1   9  -5    9.48    1.47
   1  -9   5    8.62    1.95
  -1  -9  -5   10.54    1.83
  -1  -9  -5    7.79    2.20
   1  -9   6   82.13    5.21
  -1   9  -6   64.11    7.52
  -1   9  -6   77.61    4.76
  -1  -9  -6   75.03    4.19
  -1  -9  -6   73.23    4.61
  -1   9  -6   75.74    4.56
  -1   9  -6   83.34    4.70
  -1  -9  -6   63.20    4.73
  -1   9  -6   68.95    4.19
   1  -9   6   68.76    4.74
  -1  -9  -7    5.07    1.11
  -1   9  -7    5.07    2.36
  -1   9  -7    5.04    1.39
   1  -9   7    6.13    2.16
  -1   9  -7    4.44    2.51
  -1   9  -7    9.59    5.23
  -1  -9  -7    4.91    1.33
  -1   9  -7    1.34    2.33
  -1  -9  -7    4.30    2.21
  -1   9  -7    5.50    2.18
  -1  -9  -7    4.29    1.58
  -1  -9  -7    3.01    2.28
  -1  -9  -8    3.10    1.06
  -1   9  -8    4.22    2.15
   1  -9   8    3.82    2.02
  -1   9  -8    3.71    2.66
  -1   9  -8    5.59    4.82
  -1  -9  -8    3.18    1.90
  -1  -9  -8    4.76    1.27
  -1  -9  -8    3.45    2.14
  -1   9  -8    3.99    2.17
  -1   9  -8    3.97    2.38
  -1  -9  -8    3.44    1.46
  -1  -9  -8    3.79    2.26
  -1   9  -9    2.28    1.98
   1  -9   9    0.39    2.04
  -1  -9  -9   -0.64    1.88
  -1   9  -9    0.78    4.83
  -1   9  -9   -2.03    2.69
  -1  -9  -9    1.27    1.29
  -1   9  -9    3.19    1.13
  -1   9  -9    1.97    2.22
  -1  -9  -9    2.47    1.45
  -1  -9  -9    1.81    1.09
  -1   9 -10  194.18   10.42
  -1   9 -10  198.40   10.10
  -1  -9 -10  190.37   10.13
  -1  -9 -10  193.40   10.08
   1  -9  10  190.70   10.07
  -1  -9 -10  176.91   10.25
  -1   9 -10  153.19   10.45
  -1   9 -11   33.37    3.07
  -1  -9 -11   34.23    2.38
  -1   9 -11   33.99    2.18
  -1  -9 -11   31.01    2.22
   1  -9  11   25.65    2.05
  -1  -9 -11   30.80    2.66
  -1   9 -12    4.29    2.17
  -1   9 -12    7.70    2.26
  -1  -9 -12    3.92    1.33
  -1   9 -12    5.37    1.10
  -1  -9 -12    4.09    1.16
   1  -9  12    3.14    0.91
  -1   9 -13    3.00    1.94
  -1   9 -13    4.38    2.03
  -1  -9 -13    2.42    1.20
  -1   9 -14  426.66   21.99
  -1   9 -14  384.86   21.95
  -1  -9 -14  453.09   21.87
  -1  -9 -14  396.00   21.88
  -1  -9 -15    3.26    1.01
  -1  -9 -15    3.90    0.93
   1  10 -17    1.94    1.20
   1  10 -17    2.03    1.05
   1 -10 -16   65.00    3.83
   1  10 -16   71.19    4.14
   1  10 -16   75.18    4.09
  -1 -10  15   33.69    1.98
   1 -10 -15   34.04    2.14
   1 -10 -15   30.29    2.21
   1  10 -15   38.96    2.72
   1 -10 -14   -0.92    1.10
   1  10 -14    0.59    0.93
   1  10 -14    1.72    1.90
   1 -10 -14    1.02    0.97
  -1 -10  14    0.29    0.81
   1  10 -13   21.65    2.66
   1  10 -13   19.12    2.40
   1  10 -13   20.73    1.63
   1 -10 -13   18.66    1.57
   1 -10 -13   17.57    1.68
  -1 -10  13   16.68    1.52
   1 -10 -13   20.77    2.23
   1  10 -12  436.14   22.34
   1  10 -12  442.05   22.27
   1 -10 -12  421.14   22.07
   1 -10 -12  414.42   22.05
  -1 -10  12  425.82   22.07
   1 -10 -12  399.44   22.23
   1  10 -12  400.72   22.32
  -1 -10  11    2.90    2.21
  -1  10  11    1.33    1.21
   1  10 -11    5.92    5.19
   1 -10 -11    5.78    2.02
   1  10 -11    3.86    2.44
   1 -10 -11    5.48    1.23
   1  10 -11    3.26    2.07
   1  10 -11    8.28    2.42
   1 -10 -11    5.19    1.06
   1  10 -11    0.57    2.35
  -1 -10  11    4.60    1.13
  -1 -10  10    4.58    2.24
   1 -10 -10    2.95    1.95
   1  10 -10    4.71    2.54
   1  10 -10    3.06    2.28
   1  10 -10    8.81    5.37
   1 -10 -10    1.81    1.12
   1  10 -10    5.65    2.00
   1 -10 -10    2.90    2.20
   1  10 -10    5.21    2.27
   1 -10 -10    3.79    0.94
  -1 -10  10    4.02    1.15
   1  10 -10    4.36    2.28
   1  10  -9   10.67    5.52
   1  10  -9    8.56    2.29
  -1 -10   9   11.49    2.38
   1  10  -9    8.87    2.31
   1  10  -9    7.44    2.02
   1 -10  -9    3.98    2.15
  -1 -10   9    7.83    1.76
   1  10  -9    8.84    1.48
   1  10  -9   11.71    2.57
  -1 -10   9    7.61    1.28
  -1 -10   8  277.57   15.59
   1 -10  -8  284.49   15.85
   1  10  -8  288.68   14.97
   1  10  -8  273.32   15.95
   1  10  -8  221.86   17.30
   1  10  -8  261.07   15.27
   1  10  -8  299.16   15.20
  -1 -10   8  278.98   15.95
   1  10  -8  291.20   15.09
  -1 -10   8  290.50   15.00
   1 -10  -8  265.36   15.26
   1  10  -7    6.08    1.82
   1 -10  -7    4.52    2.22
   1  10  -7    7.34    2.08
  -1 -10   7    3.35    2.36
   1  10  -7    6.41    2.41
   1  10  -7    2.84    2.08
   1  10  -7    3.68    1.46
  -1 -10   7    4.87    1.25
  -1 -10   7    9.33    2.08
   1 -10  -6  811.56   42.03
   1  10  -6  776.88   42.00
  -1 -10   6  805.64   42.82
   1  10  -6  744.60   42.08
   1 -10  -6  856.53   42.69
   1  10  -6  808.82   41.90
  -1 -10   6  902.55   42.68
   1  10  -5    0.90    1.82
   1  10  -5    0.05    1.82
  -1  10   5    3.30    2.88
   1  10  -5    0.76    5.05
   1  10  -5    0.06    2.14
   1  10  -5    0.70    1.34
  -1 -10   5    0.85    1.12
  -1 -10   5    0.32    1.82
  -1 -10   5    1.91    2.27
  -1 -10   4  253.17   14.56
  -1  10   4  243.04   14.76
   1  10  -4  259.67   13.74
   1  10  -4  211.07   15.70
   1  10  -4  241.63   13.82
  -1 -10   4  273.62   13.65
  -1 -10   3   36.81    3.82
  -1 -10   3   36.67    2.46
   1  10  -3   28.86    5.61
  -1  10   3   37.22    4.74
   1  10  -3   45.87    2.84
   1  10  -3   37.47    3.07
  -1 -10   2  499.41   25.37
   1 -10  -2  484.43   25.33
   1  10  -2  423.97   26.95
  -1  10   2  457.66   26.66
   1  10  -2  496.68   25.42
  -1  10   2  463.56   25.41
  -1 -10   1    2.29    2.32
  -1 -10   1    1.86    0.90
  -1  10   1    1.91    1.60
   1  10  -1    2.57    4.08
   1  10  -1    2.08    1.45
  -1  10   1    8.45    4.01
  -1 -10   0   18.29    2.61
  -1 -10   0   13.88    1.29
  -1  10   0   19.76    4.60
  -1  10   0   17.81    1.97
   1  10   0   16.70    1.72
   1  10   0   19.87    4.17
   1 -10   1   90.20    6.39
  -1 -10  -1  103.86    5.84
   1  10   1   93.77    5.38
  -1  10  -1   76.07    7.85
   1  10   1   79.94    7.02
  -1  10  -1  103.28    5.60
  -1 -10  -2  211.95   10.92
  -1  10  -2  203.35   10.76
  -1  10  -2  196.52   10.81
  -1  10  -2  170.17   12.76
   1  10   2  174.96   11.72
   1 -10   2  193.63   11.55
  -1 -10  -2  202.07   10.84
   1 -10   3    2.79    2.22
  -1  10  -3    4.38    2.08
  -1  10  -3    3.12    1.99
  -1 -10  -3    2.33    2.59
  -1  10  -3    2.83    1.42
  -1 -10  -3    2.26    1.85
   1 -10   4  408.22   22.94
  -1 -10  -4  414.13   22.04
  -1  10  -4  426.92   22.21
  -1  10  -4  425.92   22.12
  -1  10  -4  419.17   22.05
  -1 -10  -4  445.72   22.19
  -1 -10  -4  385.99   22.27
   1 -10   5   -0.39    2.07
  -1  10  -5   -0.32    2.19
  -1  10  -5   -3.50    4.84
  -1 -10  -5   -0.15    1.14
  -1  10  -5    0.19    1.80
  -1  10  -5    0.06    2.04
   1 -10   5    1.54    1.68
  -1  10  -5   -0.55    1.32
  -1 -10  -5    0.92    1.99
  -1 -10  -5    1.01    1.64
   1 -10   6  343.20   19.50
  -1  10  -6  369.06   18.86
  -1  10  -6  321.65   20.88
  -1 -10  -6  347.68   18.57
  -1  10  -6  370.88   18.71
  -1  10  -6  362.06   18.79
  -1 -10  -6  356.23   18.77
  -1 -10  -6  353.53   18.85
  -1  10  -6  350.63   19.58
   1 -10   6  329.71   19.15
  -1  10  -6  341.18   18.55
  -1  10  -7    1.78    2.23
  -1  10  -7    5.68    1.34
   1 -10   7    5.79    2.12
  -1  10  -7    4.81    4.82
  -1  10  -7    7.59    2.47
  -1 -10  -7    5.22    1.27
  -1 -10  -7    5.10    2.23
  -1  10  -7    3.53    2.03
  -1  10  -7    5.09    2.25
  -1 -10  -7    3.59    1.50
  -1 -10  -7    1.21    2.12
  -1  10  -8   63.81    5.32
   1 -10   8   82.97    5.55
  -1  10  -8   82.06    5.16
  -1 -10  -8   65.98    4.73
  -1  10  -8   75.50    7.48
  -1 -10  -8   71.42    4.33
  -1  10  -8   75.49    4.37
  -1 -10  -8   83.95    4.47
  -1  10  -8   83.61    5.00
  -1  10  -8   83.73    4.84
  -1 -10  -8   91.06    4.87
  -1 -10  -8   77.77    4.51
  -1 -10  -8   86.51    4.95
  -1 -10  -9    0.58    1.03
  -1 -10  -9   -0.94    1.88
  -1  10  -9    3.15    2.62
  -1 -10  -9    1.68    1.30
  -1  10  -9    1.23    1.00
  -1  10  -9    3.59    2.39
  -1  10  -9    2.34    2.12
  -1 -10  -9    2.32    1.45
   1 -10   9    1.43    1.11
  -1  10 -10  635.54   31.80
  -1  10 -10  631.95   31.86
  -1 -10 -10  586.22   31.59
  -1 -10 -10  609.14   31.64
   1 -10  10  611.27   31.61
  -1 -10 -10  566.80   31.72
   1 -10  11   18.62    1.59
  -1 -10 -11   20.46    1.85
  -1 -10 -11   23.81    1.68
  -1  10 -11   24.09    2.50
  -1 -10 -11   21.15    2.14
  -1 -10 -12    6.90    1.24
   1 -10  12    5.79    0.88
  -1  10 -12    9.43    1.90
  -1 -10 -13   20.30    1.55
   1 -10  13   16.72    1.21
  -1 -10 -13   17.77    1.55
  -1  10 -13   21.89    2.15
  -1  10 -13   16.73    1.97
  -1  10 -13   21.76    2.05
  -1 -10 -14    1.16    0.88
  -1  10 -14   -1.12    1.34
  -1  10 -14   -0.14    1.23
  -1 -11  15    2.64    0.61
   1  11 -15    1.80    1.44
   1 -11 -14    4.10    1.00
  -1 -11  14    6.05    0.84
   1  11 -14    5.74    1.63
   1  11 -14    6.10    1.84
   1 -11 -13    0.51    1.01
   1 -11 -13   -0.45    1.58
   1  11 -13    1.43    1.97
   1  11 -13    0.88    1.72
   1 -11 -13    0.98    0.83
  -1 -11  13   -0.06    0.87
   1  11 -12   98.50    5.50
   1  11 -12   92.26    5.35
   1 -11 -12   90.85    4.99
   1 -11 -12   83.30    5.05
  -1 -11  12  101.21    5.07
   1 -11 -12   87.26    5.35
   1  11 -12   88.99    5.57
   1 -11 -11   18.82    2.26
   1  11 -11   18.19    2.61
   1 -11 -11   18.83    1.56
   1  11 -11   16.95    2.52
   1  11 -11   16.42    2.19
  -1 -11  11   18.78    1.55
  -1  11  11   13.95    1.65
   1  11 -10   83.52    8.58
   1 -11 -10   97.66    6.15
   1  11 -10  111.72    6.30
  -1  11  10   89.77    5.94
  -1 -11  10   97.20    6.86
   1  11 -10  117.68    6.27
   1  11 -10  112.72    6.08
  -1 -11  10  114.05    5.86
   1 -11 -10  110.18    6.23
   1  11  -9   -1.28    5.04
   1  11  -9    1.52    2.19
  -1 -11   9   -1.08    2.32
   1  11  -9    0.15    1.78
   1  11  -9    4.07    2.07
   1 -11  -9    0.39    2.03
  -1 -11   9   -0.67    1.13
   1  11  -9    0.23    1.35
   1  11  -9    0.82    2.22
  -1 -11   8  105.30    6.94
   1  11  -8  111.92    6.31
   1  11  -8  111.17    7.40
   1  11  -8  117.54    6.66
   1  11  -8  108.68    9.41
   1  11  -8  118.43    6.62
   1  11  -8  121.98    6.45
  -1 -11   8  110.06    7.42
  -1 -11   8  115.07    6.31
   1 -11  -8  112.56    6.67
   1 -11  -7   89.60    5.52
   1  11  -7   92.54    5.39
  -1 -11   7   74.74    6.20
   1  11  -7   94.91    5.13
  -1 -11   7   79.83    5.83
   1  11  -6   64.79    4.09
   1  11  -6   48.53    6.92
   1  11  -6   53.61    4.19
  -1 -11   6   62.66    4.88
   1  11  -6   60.07    3.98
   1 -11  -6   62.45    4.14
  -1 -11   6   63.01    3.65
  -1 -11   6   67.34    4.51
   1  11  -6   64.61    3.71
   1 -11  -5    2.28    2.13
   1  11  -5    4.39    1.78
  -1 -11   5    2.54    2.34
  -1 -11   5    2.46    2.01
   1  11  -5    3.18    1.41
  -1 -11   5    1.77    1.13
   1  11  -5    2.11    1.88
   1  11  -5   -0.79    4.93
   1  11  -4   67.19    3.98
  -1  11   4   48.08    5.13
   1  11  -4   53.31    6.72
  -1 -11   4   53.43    4.81
  -1 -11   4   67.64    4.12
  -1 -11   4   73.43    4.66
  -1 -11   4   61.42    3.66
   1  11  -3   24.52    5.26
  -1  11   3   17.98    3.89
   1  11  -3   23.53    2.21
  -1 -11   3   19.88    1.64
  -1 -11   2  289.38   15.37
   1 -11  -2  290.31   15.15
  -1 -11   2  306.73   15.20
   1  11  -2  281.68   15.28
  -1  11   2  267.44   16.68
   1  11  -2  235.32   16.88
  -1  11   2  273.51   15.27
  -1 -11   1    1.64    2.38
  -1 -11   1    2.26    0.95
   1 -11  -1    1.15    0.91
   1  11  -1    6.14    4.18
   1  11  -1    0.87    1.59
  -1  11   1    1.56    1.73
  -1  11   1    3.23    3.88
  -1 -11   0  369.19   18.43
   1  11   0  345.91   18.28
   1  11   0  325.64   19.68
  -1  11   0  319.87   18.34
  -1  11   0  312.77   19.95
  -1 -11   0  338.50   18.19
   1 -11   0  367.63   18.23
  -1 -11  -1   -0.45    2.50
  -1  11  -1   -0.34    4.56
   1  11   1   -3.12    3.37
  -1  11  -1   -0.32    1.84
   1  11   1   -0.59    1.46
  -1 -11  -2  267.34   13.25
  -1  11  -2  248.42   13.09
  -1  11  -2  228.69   15.17
  -1  11  -2  237.18   13.16
   1 -11   2  215.79   13.87
  -1 -11  -2  241.36   13.17
   1 -11   3    2.24    2.22
  -1  11  -3    9.25    1.94
  -1  11  -3   10.18    2.16
  -1  11  -3    6.28    4.52
  -1  11  -3    7.28    1.46
  -1 -11  -3    2.77    1.84
  -1 -11  -3    9.08    1.85
   1 -11   4   82.35    5.55
  -1  11  -4   82.65    4.71
   1 -11   4   73.71    5.09
  -1  11  -4   70.90    4.34
  -1 -11  -4   73.02    4.67
  -1 -11  -4   78.47    4.55
   1 -11   5   54.53    4.82
  -1  11  -5   51.58    6.70
  -1  11  -5   62.31    4.12
  -1  11  -5   65.27    3.89
  -1 -11  -5   64.75    3.91
  -1 -11  -5   53.66    4.08
   1 -11   5   52.83    4.34
  -1 -11  -5   57.46    4.44
  -1  11  -5   66.83    3.73
  -1  11  -6   71.43    5.56
  -1  11  -6   82.68    4.49
   1 -11   6   65.81    5.44
  -1  11  -6   76.22    7.49
  -1  11  -6   82.73    5.06
  -1 -11  -6   71.04    4.44
  -1  11  -6   87.52    4.91
  -1  11  -6   88.71    4.73
  -1 -11  -6   92.04    5.00
  -1 -11  -6   69.01    4.54
  -1 -11  -6   80.66    4.86
   1 -11   7   26.67    2.02
  -1  11  -7   30.46    2.09
  -1  11  -7   20.49    3.23
   1 -11   7   18.22    2.96
  -1  11  -7   12.45    5.32
  -1  11  -7   24.68    3.05
  -1 -11  -7   26.22    2.02
  -1  11  -7   29.07    2.85
  -1  11  -7   29.19    2.52
  -1 -11  -7   34.73    2.87
  -1 -11  -7   21.50    2.13
  -1 -11  -7   26.25    2.68
  -1  11  -8  138.63    8.07
  -1 -11  -8  117.10    7.78
  -1 -11  -8  131.48    7.57
  -1  11  -8  139.29    7.79
  -1  11  -8  151.13    7.93
  -1 -11  -8  161.67    7.90
   1 -11   8  143.41    7.59
  -1 -11  -8  145.96    7.91
  -1  11  -9   29.37    2.82
  -1  11  -9   29.25    2.56
  -1 -11  -9   26.59    2.03
   1 -11   9   26.11    1.93
  -1 -11  -9   26.07    2.52
  -1  11  -9   21.83    2.99
  -1  11 -10   48.76    3.18
  -1  11 -10   48.58    3.36
  -1 -11 -10   43.18    2.78
   1 -11  10   48.83    2.72
  -1 -11 -10   41.81    3.04
  -1 -11 -11   11.08    1.29
   1 -11  11    8.85    1.07
  -1  11 -11    9.20    1.83
  -1  11 -11   12.85    2.07
  -1 -11 -12    1.80    0.99
   1 -11  12    1.81    0.70
  -1  11 -12    2.98    1.55
  -1 -11 -13    0.48    0.82
  -1  11 -13    2.30    1.31
  -1  11 -14  238.35   13.27
  -1  11 -14  267.20   13.28
   1  12 -15   11.81    1.34
   1  12 -14  125.57    6.22
  -1 -12  14  106.68    5.93
   1  12 -13    1.33    1.68
   1  12 -13    1.77    1.43
   1 -12 -13    1.90    1.39
  -1 -12  13    2.21    0.77
   1  12 -12   54.42    3.52
   1  12 -12   60.16    3.72
  -1 -12  12   59.09    3.26
   1 -12 -12   57.88    3.59
   1  12 -12   50.08    3.78
   1  12 -11   55.24    3.73
   1 -12 -11   56.92    3.56
  -1  12  11   38.75    3.14
   1  12 -11   63.39    3.63
   1  12 -11   60.59    3.39
  -1 -12  11   51.54    3.09
   1 -12 -11   47.76    3.49
   1 -12 -10    8.16    2.01
   1  12 -10    9.86    2.21
  -1  12  10    5.55    1.37
   1  12 -10    9.10    1.73
   1  12 -10    9.87    2.10
  -1 -12  10    8.38    1.22
   1 -12 -10    9.61    1.92
   1  12  -9   13.63    2.21
   1 -12  -9    9.86    2.07
   1  12  -9   16.36    1.60
  -1 -12   9   12.38    1.39
   1  12  -9   14.26    2.41
   1  12  -8   86.63    8.15
  -1 -12   8   92.02    6.07
   1  12  -8   94.02    6.51
   1  12  -8  104.66    5.44
   1 -12  -8  101.82    5.76
   1 -12  -8  102.78    5.77
   1  12  -8   93.76    5.65
   1  12  -7   15.44    2.11
   1 -12  -7   14.48    2.40
   1 -12  -7   12.93    2.15
  -1 -12   7   12.32    2.18
   1  12  -7   15.70    1.69
   1  12  -7   15.56    2.80
   1  12  -6   58.87    3.92
   1  12  -6   57.20    6.87
   1 -12  -6   54.92    3.99
   1  12  -6   62.05    3.78
  -1 -12   6   59.13    3.49
  -1 -12   6   60.98    4.38
   1  12  -6   65.85    3.60
   1 -12  -5    4.45    2.19
  -1 -12   5    3.33    2.26
  -1 -12   5    1.06    1.06
   1  12  -5    2.10    1.41
  -1 -12   5    5.00    1.92
   1  12  -5    5.44    4.76
   1  12  -5    2.15    1.94
   1 -12  -4    1.64    2.10
   1  12  -4   -0.28    1.40
  -1 -12   4    2.26    1.89
  -1 -12   4    0.74    1.02
   1  12  -4    2.08    1.83
   1  12  -4    1.13    4.56
  -1 -12   3   30.98    2.80
  -1 -12   3   25.09    2.92
   1  12  -3   19.85    5.20
   1  12  -3   25.98    2.44
  -1  12   3   20.27    2.29
  -1  12   3   21.90    4.08
  -1 -12   3   23.16    1.83
  -1 -12   2  170.92    8.59
   1 -12  -2  153.32    8.21
  -1 -12   2  159.72    8.26
  -1  12   2  141.31    9.96
   1  12  -2  144.63    8.42
   1  12  -2  131.29   10.28
  -1  12   2  146.88    8.44
  -1 -12   1    4.96    2.42
  -1 -12   1    2.21    0.94
   1 -12  -1    1.89    0.95
  -1  12   1    7.73    4.02
   1  12  -1    0.92    4.04
  -1  12   1    0.79    1.81
   1  12  -1    0.91    1.67
  -1 -12   0  208.39   10.45
   1 -12   0  193.67   10.11
  -1 -12   0  183.99   10.07
  -1  12   0  192.58   10.34
   1  12   0  158.09   11.67
  -1  12   0  185.58   12.08
   1  12   0  186.18   10.23
  -1 -12  -1   49.65    3.56
   1 -12   1   35.60    2.50
  -1 -12  -1   35.95    3.05
  -1  12  -1   39.57    5.55
  -1  12  -1   42.65    3.13
  -1 -12  -2    9.08    1.78
  -1 -12  -2   12.74    1.98
   1 -12   2    9.68    1.24
  -1  12  -2   11.86    1.55
  -1  12  -2   10.56    4.48
  -1  12  -2   11.53    2.16
  -1  12  -3   24.60    5.50
  -1  12  -3   36.90    3.04
  -1 -12  -3   31.63    2.72
  -1 -12  -3   36.99    2.72
  -1  12  -3   36.30    2.76
   1 -12   3   31.88    2.30
  -1  12  -3   38.55    2.46
  -1 -12  -3   36.71    3.33
   1 -12   3   23.84    3.10
  -1 -12  -4  157.31   10.32
   1 -12   4  168.44   10.34
  -1  12  -4  186.31    9.61
  -1  12  -4  178.10    9.92
  -1  12  -4  194.15    9.80
   1 -12   4  178.58    9.59
  -1 -12  -4  178.64    9.81
  -1 -12  -4  184.16    9.73
   1 -12   5   35.23    4.13
  -1  12  -5   42.80    6.15
   1 -12   5   47.55    3.92
  -1  12  -5   58.15    3.23
  -1 -12  -5   46.23    3.53
  -1  12  -5   57.87    3.67
  -1  12  -6  214.48   12.25
  -1  12  -6  235.35   11.94
  -1 -12  -6  222.30   12.15
  -1  12  -6  215.66   12.00
  -1  12  -6  226.68   12.15
  -1  12  -7    4.05    2.38
  -1  12  -7    3.41    1.98
  -1 -12  -7    3.11    2.12
  -1  12  -7    2.75    1.69
   1 -12   7    5.03    1.15
  -1 -12  -7    2.06    1.78
  -1 -12  -8    3.42    1.81
  -1  12  -8    6.74    2.30
  -1 -12  -8    5.84    1.16
  -1 -12  -8    4.97    2.09
  -1  12  -8    7.86    1.72
  -1  12  -8    7.34    2.07
   1  12   8    3.89    1.22
   1 -12   8    5.78    1.13
  -1  12  -9   28.07    2.25
  -1  12  -9   33.26    2.49
  -1 -12  -9   16.72    1.75
  -1 -12  -9   25.07    2.23
  -1  12  -9   22.12    2.74
  -1 -12  -9   24.08    1.93
   1 -12   9   25.27    1.76
  -1  12 -10   86.73    4.70
  -1  12 -10   82.60    4.56
   1 -12  10   77.48    4.32
   1 -12  11    0.27    0.71
  -1  12 -11   -0.82    1.41
  -1  12 -11    0.95    1.37
  -1  12 -12   86.53    4.50
   1 -12  12   76.81    4.26
   1  13 -14   41.85    2.52
  -1 -13  14   41.80    2.30
  -1 -13  13    1.94    0.65
   1 -13 -12    7.72    1.44
   1  13 -12    7.33    1.60
  -1 -13  12    9.16    0.92
   1  13 -12    5.63    1.76
   1  13 -11   18.81    1.93
   1  13 -11   14.09    2.12
   1 -13 -11   17.66    1.80
  -1 -13  11   12.41    1.21
  -1  13  11    8.76    1.30
   1 -13 -10  111.87    6.58
   1  13 -10  121.61    6.70
   1  13 -10  134.61    6.59
  -1 -13  10  123.04    6.35
   1 -13 -10  127.79    6.61
   1  13  -9   -0.53    2.04
   1 -13  -9    1.64    1.82
  -1 -13   9    0.19    1.00
  -1  13   9    0.65    1.29
   1 -13  -9    0.43    1.67
   1 -13  -9    1.07    2.02
   1  13  -9    2.78    1.77
   1  13  -8   13.25    1.93
   1 -13  -8   11.45    2.17
   1  13  -8   10.32    1.49
   1 -13  -8    9.74    1.91
   1  13  -7   60.55    4.10
   1  13  -7   67.00    3.66
   1  13  -7   60.84    3.86
   1 -13  -7   69.44    4.12
  -1 -13   7   58.11    3.54
   1  13  -6   60.27    3.87
   1  13  -6   58.90    3.50
   1 -13  -6   64.47    3.92
   1  13  -6   57.56    3.62
  -1 -13   6   55.26    3.37
   1 -13  -6   52.58    3.72
   1 -13  -5    1.98    2.12
  -1 -13   5    3.81    1.04
  -1 -13   5    1.83    1.82
   1  13  -5    3.10    1.42
   1  13  -5    3.99    4.50
   1  13  -5    3.72    1.98
   1 -13  -4  378.21   20.61
  -1 -13   4  374.04   21.28
   1  13  -4  409.59   20.47
  -1 -13   4  389.69   20.43
   1  13  -4  384.24   20.58
   1  13  -4  318.13   22.20
   1 -13  -3    5.38    2.12
   1  13  -3    2.01    1.90
  -1  13   3    4.27    1.75
   1  13  -3    7.89    4.55
  -1 -13   3    3.78    1.04
  -1 -13   3    0.58    2.09
   1 -13  -2   29.43    1.84
  -1 -13   2   28.20    1.93
   1  13  -2   30.74    2.48
  -1  13   2   28.90    2.56
  -1  13   2   24.32    4.18
  -1 -13   1   17.15    1.45
   1 -13  -1   19.28    1.45
   1  13  -1   18.27    4.22
  -1  13   1   20.38    2.24
   1  13  -1   22.82    2.13
  -1  13   1   15.36    4.12
  -1 -13   1   17.19    2.69
  -1  13   0    5.35    2.03
   1  13   0    7.53    1.72
  -1  13   0    4.10    3.84
  -1 -13   0    7.38    1.96
  -1 -13   0    6.54    0.94
  -1 -13   0    5.43    1.99
   1 -13   0    6.92    1.06
  -1  13  -1    2.28    3.98
  -1  13  -1    1.30    1.98
  -1 -13  -1   -0.29    1.78
  -1 -13  -1    0.16    1.45
  -1  13  -1   -0.28    1.42
  -1 -13  -1    1.72    1.94
   1 -13   1    0.34    0.98
  -1  13  -2  303.62   16.68
  -1  13  -2  276.15   18.31
  -1 -13  -2  301.14   17.34
   1 -13   2  309.06   17.35
  -1  13  -2  331.11   16.50
   1 -13   2  319.31   16.47
  -1 -13  -2  289.67   16.58
  -1 -13  -2  316.78   16.61
  -1 -13  -3    2.24    2.20
   1 -13   3    3.36    1.06
  -1  13  -3    4.93    1.43
  -1  13  -3    0.69    4.08
  -1  13  -3    4.05    2.16
  -1 -13  -3    0.35    1.58
  -1 -13  -3    5.63    1.64
  -1  13  -4   48.44    3.50
  -1  13  -4   47.39    2.91
   1 -13   4   45.36    2.82
  -1 -13  -4   42.11    3.12
  -1 -13  -4   49.78    3.50
  -1  13  -5   42.89    2.66
  -1 -13  -5   34.89    2.84
   1 -13   5   37.95    2.51
  -1  13  -6   30.37    2.12
  -1 -13  -6   30.30    2.39
  -1 -13  -7    9.19    2.08
   1 -13   7    7.69    1.16
  -1 -13  -7    6.41    1.63
  -1 -13  -7    9.38    1.82
  -1  13  -7    8.86    2.29
  -1  13  -8  200.13    9.82
  -1 -13  -8  179.17    9.64
   1 -13   8  200.57    9.49
  -1  13  -9   13.12    1.77
  -1  13  -9   18.69    1.68
  -1  13  -9   16.39    2.20
  -1 -13  -9   18.11    1.77
  -1 -13  -9   18.11    1.51
   1 -13   9   17.22    1.36
  -1  13 -10   31.58    2.35
   1 -13  10   36.37    2.08
   1 -13  11    3.23    0.63
  -1  13 -11    4.80    1.11
  -1  13 -12   73.53    4.03
  -1 -14  13    0.79    0.48
   1  14 -13    0.24    0.82
  -1 -14  12   16.46    1.10
   1 -14 -12   14.61    1.41
   1  14 -12   13.88    1.34
   1  14 -11    4.65    1.62
   1 -14 -11    5.75    1.29
  -1 -14  11    4.10    0.78
   1  14 -11    3.07    1.15
   1 -14 -11    6.68    0.99
  -1  14  11    2.03    0.84
   1 -14 -10    4.70    1.47
   1  14 -10    4.26    1.76
  -1  14  10    1.78    1.03
   1 -14 -10    7.42    1.34
  -1 -14  10    5.32    0.87
   1  14  -9    7.26    1.94
   1 -14  -9    9.75    1.70
  -1  14   9    4.62    1.25
   1 -14  -9    7.83    1.47
   1  14  -8   69.48    3.44
   1 -14  -8   67.25    3.82
   1 -14  -7    5.46    1.97
  -1 -14   7    1.09    0.98
   1  14  -7    2.19    1.29
   1  14  -7   -1.23    1.95
   1 -14  -7    1.89    1.53
   1 -14  -6    6.15    2.02
  -1 -14   6    4.55    1.02
   1  14  -6    8.82    1.38
   1  14  -6    4.31    1.97
   1 -14  -6    5.99    1.63
   1  14  -5   15.12    2.21
   1  14  -5   15.47    1.63
   1 -14  -5   17.68    2.24
  -1 -14   5   13.04    1.34
   1 -14  -5   11.74    1.81
   1 -14  -4   37.44    3.02
   1  14  -4   41.69    2.61
  -1 -14   4   37.39    2.39
   1  14  -4   38.90    2.95
  -1 -14   3   16.24    1.34
   1  14  -3   13.13    2.09
   1 -14  -3   13.47    2.26
  -1 -14   2   98.03    5.26
   1 -14  -2   96.47    5.63
  -1  14   2   92.33    5.56
   1  14  -2   96.74    5.59
   1 -14  -1    1.32    1.86
  -1  14   1    1.28    1.84
   1  14  -1    1.40    1.68
  -1 -14   1    2.26    1.75
  -1  14   0  212.83   11.78
   1  14   0  195.23   11.68
   1 -14   0  214.57   11.53
  -1 -14   0  206.10   11.73
  -1 -14  -1   15.65    2.32
   1 -14   1   11.86    1.27
  -1  14  -1   15.91    1.68
  -1  14  -1   15.62    2.24
  -1 -14  -1   10.92    1.84
  -1 -14  -2   46.79    3.49
  -1  14  -2   53.90    3.06
   1 -14   2   48.56    2.89
  -1  14  -2   42.30    3.47
  -1 -14  -3    9.53    2.16
   1 -14   3    5.52    1.06
  -1  14  -3    7.46    1.37
  -1  14  -3    6.86    2.08
  -1 -14  -3    5.35    1.43
  -1  14  -4   38.00    3.07
  -1  14  -4   41.09    2.48
  -1 -14  -4   39.63    3.01
   1 -14   4   34.76    2.33
  -1 -14  -4   37.75    2.59
  -1  14  -5    1.12    1.22
  -1  14  -5    0.90    1.15
   1 -14   5    0.79    0.87
  -1 -14  -5   -0.60    1.32
  -1  14  -5    0.06    2.08
  -1  14  -6   19.63    1.73
  -1  14  -7   10.16    1.43
  -1 -14  -7   13.73    1.67
  -1  14  -7   15.44    2.08
   1  14   7    9.67    1.31
  -1 -14  -8    4.49    1.31
  -1  14  -8    4.97    1.77
   1 -14   8    6.39    0.84
  -1 -14  -8    4.71    1.09
   1  14   8    2.04    0.91
  -1  14  -8    5.59    1.21
  -1  14  -9    2.72    1.08
   1 -14   9    3.41    0.72
  -1  14 -10   -0.46    0.91
   1 -14  10    0.39    0.55
  -1 -15  12    0.46    0.42
   1 -15 -11    0.80    0.94
  -1 -15  11    1.15    0.55
   1  15 -11    0.90    1.18
   1 -15 -10   61.31    2.71
   1 -15 -10   52.85    2.85
  -1  15   9    4.08    1.02
   1 -15  -9    6.94    1.34
  -1  15   8   32.92    2.55
   1 -15  -8   31.22    2.70
  -1 -15   8   48.81    2.40
   1 -15  -8   42.28    2.58
   1  15  -7    1.88    1.69
  -1 -15   7    0.67    0.78
   1  15  -7    1.08    1.06
   1 -15  -7   -1.26    1.67
  -1  15   7   -0.31    1.14
   1 -15  -7    0.32    1.18
   1 -15  -6  141.58    7.24
   1  15  -6  140.20    7.06
  -1 -15   6  124.00    7.00
   1  15  -6  118.24    7.27
   1  15  -5   32.66    2.18
  -1 -15   5   26.91    1.94
   1  15  -5   28.41    2.63
   1 -15  -4  118.51    6.04
   1  15  -4  114.81    5.85
  -1 -15   4   98.78    5.74
   1  15  -4   99.23    6.05
   1 -15  -3   14.30    1.97
   1  15  -3   10.68    1.91
   1 -15  -2    5.20    1.75
   1  15  -2    4.61    1.71
  -1  15   2    5.60    1.64
  -1 -15   2    5.97    1.56
  -1 -15   1    6.08    1.85
   1 -15  -1    1.92    1.68
  -1  15   1    4.90    1.26
  -1  15   1    2.65    1.73
   1  15  -1    4.05    1.63
  -1 -15   1    4.14    1.48
  -1 -15   0    5.52    1.82
   1 -15   0    3.35    1.61
   1  15   0    4.38    1.28
  -1  15   0    5.77    1.23
  -1  15   0    2.94    1.82
   1 -15   1   15.26    1.79
  -1 -15  -1   17.39    2.16
  -1  15  -1   16.41    1.57
  -1  15  -1   13.48    2.10
  -1 -15  -2    8.24    1.94
  -1  15  -2    9.95    1.33
   1 -15   2    8.31    0.99
  -1  15  -2    8.88    1.95
  -1 -15  -3   33.36    2.57
  -1  15  -3   33.85    2.11
   1 -15   3   27.35    1.93
  -1  15  -3   31.26    2.66
  -1  15  -4   82.64    4.38
   1 -15   4   73.44    4.32
  -1  15  -4   72.28    4.75
  -1 -15  -5    3.15    1.63
  -1  15  -5    2.62    1.78
   1 -15   5    0.37    0.77
  -1 -15  -6    8.99    1.46
   1  15   6    6.50    1.17
  -1  15  -7   -1.93    1.59
  -1 -15  -7    0.51    1.14
  -1 -15  -7    0.77    0.90
   1  15   7    0.40    0.80
  -1 -15  -8  123.31    6.56
   1 -15   9    0.92    0.49
   1 -16 -10   40.52    2.25
   1 -16  -9   40.09    2.03
  -1 -16   9   34.87    1.80
   1  16  -8    0.39    1.31
   1 -16  -8    1.05    1.07
  -1  16   8    1.64    0.83
  -1 -16   8    1.27    0.58
   1  16  -7    1.60    1.40
  -1  16   7    1.13    0.93
  -1 -16   7    0.88    0.61
   1  16  -6   30.98    2.38
  -1 -16   6   30.97    1.88
  -1  16   6   26.95    2.12
   1  16  -5   15.02    1.84
   1  16  -5   19.68    1.36
   1 -16  -5   19.45    1.73
  -1  16   5   11.11    1.49
  -1 -16   5   12.12    1.51
  -1 -16   4   11.12    1.48
   1 -16  -4   13.58    1.62
   1  16  -4   11.62    1.72
   1  16  -4   15.24    1.28
   1  16  -3    3.47    1.54
  -1 -16   3    5.92    1.42
   1 -16  -3    4.58    1.48
   1 -16  -2   38.05    2.62
  -1 -16   2   37.36    2.68
  -1  16   2   44.99    2.44
   1  16  -2   34.53    2.66
   1 -16  -1    3.90    1.45
  -1 -16   1    4.03    1.61
  -1 -16   1    2.79    0.94
  -1  16   1    3.46    1.13
  -1  16   1    2.75    1.49
   1 -16   0   46.60    3.07
  -1 -16   0   55.85    3.26
  -1 -16   0   50.96    2.93
   1  16   0   53.99    3.01
  -1  16   0   58.64    3.00
  -1 -16  -1   -0.72    1.54
  -1 -16  -1    1.29    0.92
  -1  16  -1    3.10    0.98
   1  16   1    2.61    1.02
  -1  16  -1    1.89    1.56
  -1 -16  -2    2.41    1.50
  -1 -16  -2    2.47    0.92
   1  16   2    2.44    0.96
  -1  16  -2    2.19    0.95
  -1  16  -2    1.51    1.55
  -1 -16  -3    2.67    1.47
  -1 -16  -3    2.24    0.94
  -1  16  -3    1.88    0.89
   1  16   3    1.52    0.95
  -1  16  -3    2.16    1.56
  -1 -16  -4  121.83    5.96
   1  16   4  118.07    5.79
  -1 -16  -4  115.34    5.80
   1 -16   4   99.84    5.74
  -1 -16  -5    6.88    1.22
  -1  16  -5    4.69    1.44
   1 -16   5    5.19    0.71
  -1 -16  -5    5.98    0.94
   1  16   5    3.99    0.96
  -1 -16  -6    6.33    1.11
   1  16   6    9.85    0.85
   1 -16   6    9.02    0.74
   1  16   6    4.40    0.90
   1  16   7   42.03    2.11
  -1 -16  -7   40.88    2.16
  -1  17   7    0.82    0.56
   1 -17  -7   -0.04    0.58
  -1  17   6   18.26    1.13
   1 -17  -6   18.91    1.12
   1  17  -5    7.56    1.22
   1 -17  -5    5.68    1.09
   1  17  -5    5.31    0.77
   1 -17  -5    6.12    0.78
  -1  17   5    3.29    0.88
   1  17  -4    4.75    0.77
   1 -17  -4    4.28    0.74
   1  17  -4    4.33    1.19
  -1  17   3    2.77    0.88
   1 -17  -3    2.82    0.67
  -1  17   2    8.03    0.92
   1 -17  -2    6.88    0.74
  -1 -17   2    7.80    1.11
  -1  17   1   32.49    1.68
  -1 -17   1   32.03    1.87
   1  17   0    7.31    0.96
  -1  17   0   10.02    0.91
  -1 -17   0    8.36    0.80
  -1 -17   0    7.75    1.24
   1  17   1    1.13    0.75
  -1  17  -1    1.58    0.70
  -1 -17  -1    1.97    0.66
  -1 -17  -1    0.97    1.11
   1  17   2   -0.14    0.82
  -1 -17  -2    0.99    1.08
   1  17   2    0.67    0.70
  -1 -17  -2   -0.16    0.66
   1  17   3   20.83    1.17
  -1 -17  -3   18.10    1.15
  -1 -17  -4   11.23    1.17
   1  17   4   17.59    1.00
  -1 -17  -4   16.59    1.02
  -1 -17  -5    1.32    0.55
   2   0 -22  177.95    9.46
   2   0 -21    1.55    1.44
   2   0 -21   -0.63    1.04
   2   0 -20    9.00    1.98
   2   0 -20   11.13    1.42
   2   0 -19   -1.75    2.24
   2   0 -19   -0.14    1.43
   2   0 -18  485.41   25.02
   2   0 -18  480.40   25.08
   2   0 -18  524.93   25.08
  -2   0  17   -0.22    2.14
   2   0 -17    0.15    1.53
   2   0 -17   -0.14    0.99
   2   0 -17   -0.93    1.46
   2   0 -17    0.24    1.07
   2   0 -17    0.41    3.56
   2   0 -17   -3.17    2.64
   2   0 -17    1.48    1.20
   2   0 -17   -0.99    1.35
   2   0 -16  421.34   21.24
   2   0 -16  395.58   21.08
   2   0 -16  398.59   21.04
   2   0 -16  416.15   21.10
   2   0 -16  323.95   22.79
   2   0 -16  392.32   21.03
  -2   0  16  374.52   21.92
  -2   0  15    0.40    2.11
   2   0 -15   -0.85    1.50
   2   0 -15   -0.13    0.99
   2   0 -15   -1.30    1.40
   2   0 -15    1.21    3.76
   2   0 -15    0.86    1.35
   2   0 -14 1331.83   67.34
   2   0 -14 1315.45   67.19
   2   0 -14 1355.61   67.25
   2   0 -14 1084.59   68.68
   2   0 -14 1355.72   67.58
   2   0 -14 1068.49   67.48
  -2   0  14 1233.42   67.89
   2   0 -13    1.47    1.27
   2   0 -13   -0.24    0.89
   2   0 -13    2.35    3.85
   2   0 -13    0.39    1.30
   2   0 -13   -0.70    1.25
   2   0 -13    0.11    1.40
   2   0 -12    2.35    1.69
   2   0 -12    4.56    3.67
   2   0 -12    1.44    1.25
   2   0 -12    2.79    1.28
   2   0 -11    1.33    3.68
   2   0 -11    0.88    1.34
   2   0 -10  921.73   53.71
   2   0 -10 1036.43   52.86
   2   0  -9    1.63    3.51
   2   0  -9    0.06    1.18
   2   0  -8 2083.69  108.62
   2   0  -7    0.29    1.23
   2   0  -7    0.18    1.07
   2   0  -6  103.33    5.62
   2   0  -6  102.30    5.62
   2   0  -5   -0.05    0.89
   2   0  -4  751.03   39.18
   2   0  -3    0.07    0.54
   2   0  -2 9999.00  512.53
   2   0  -2 9768.88  512.50
  -2   0   1    0.23    0.76
  -2   0   0   21.91    1.74
  -2   0   0   21.36    1.56
  -2   0   0   19.47    1.34
  -2   0   0   18.98    1.50
  -2   0  -1   -0.07    1.12
  -2   0  -1   -0.40    1.10
  -2   0  -1    0.11    1.44
  -2   0  -1    0.13    0.80
  -2   0  -2  840.39   44.71
  -2   0  -2  831.63   44.43
  -2   0  -2  867.07   44.36
  -2   0  -2  832.32   44.62
  -2   0  -3    0.76    1.08
  -2   0  -3    0.09    1.86
  -2   0  -3    0.34    0.57
  -2   0  -3    0.85    0.58
  -2   0  -4 1449.68   70.03
  -2   0  -4 1458.66   69.47
  -2   0  -4 1421.69   69.45
  -2   0  -5    1.30    2.36
  -2   0  -6   15.28    2.68
  -2   0  -7    0.57    1.30
  -2   0  -7   -0.21    2.44
  -2   0  -7    0.42    1.62
  -2   0  -7    0.09    1.70
   2   0   8   97.70    6.56
  -2   0  -8  119.10    6.10
  -2   0  -8  113.96    7.48
  -2   0  -8  112.78    6.42
  -2   0  -8  117.26    6.31
  -2   0  -8  105.61    6.34
  -2   0  -8  122.90    6.25
  -2   0  -8  111.11    6.14
  -2   0  -8  107.03    6.05
  -2   0  -8  106.05    6.07
  -2   0  -8  106.03    6.03
  -2   0  -8  108.67    6.02
  -2   0  -9    1.26    1.23
  -2   0  -9    0.46    0.84
  -2   0  -9   -0.59    1.36
  -2   0  -9    0.36    1.06
  -2   0  -9   -0.97    1.21
   2   0   9    0.62    1.80
  -2   0  -9    1.33    2.32
  -2   0  -9    1.06    1.34
  -2   0  -9    1.59    2.13
  -2   0  -9    0.29    2.84
  -2   0  -9    0.05    1.52
  -2   0  -9    0.55    2.01
  -2   0  -9    1.25    1.87
  -2   0 -10  123.71    7.12
  -2   0 -10  128.84    7.27
  -2   0 -10  135.96    7.28
  -2   0 -10  137.97    7.26
  -2   0 -10  131.59    7.23
   2   0  10  121.17    7.91
  -2   0 -10  113.60    8.93
  -2   0 -10  135.45    7.29
  -2   0 -10  129.24    7.65
  -2   0 -10  133.40    7.31
  -2   0 -10  142.41    7.38
  -2   0 -10  140.91    7.63
  -2   0 -11   -0.38    1.46
  -2   0 -11    0.89    1.55
  -2   0 -11   -1.87    1.43
   2   0  11   -2.63    2.14
  -2   0 -11    1.11    3.59
  -2   0 -11   -0.27    2.61
  -2   0 -11    0.66    1.49
  -2   0 -11    0.95    1.54
  -2   0 -11    1.09    2.59
  -2   0 -12  859.92   43.95
  -2   0 -12  815.50   43.94
  -2   0 -12  847.47   43.93
  -2   0 -12  846.57   43.96
  -2   0 -12  773.53   44.16
  -2   0 -12  863.38   43.94
  -2   0 -13    2.25    1.67
  -2   0 -13   -0.84    2.68
  -2   0 -13   -1.26    1.59
  -2   0 -13    0.46    1.48
  -2   0 -14  387.79   20.95
  -2   0 -14  406.82   20.94
  -2   0 -14  365.25   21.19
  -2   0 -14  412.67   20.96
  -2   0 -15   -2.93    2.20
  -2   0 -16   98.27    5.05
  -2   0 -16   79.49    5.24
  -2   0 -17   -0.34    0.82
  -2   0 -17   -0.03    1.09
   2   1 -22  214.13   11.23
   2  -1 -21    0.79    1.02
   2  -1 -21    2.84    0.92
   2   1 -21    0.72    1.44
   2  -1 -20   47.10    2.78
   2   1 -20   40.45    2.74
   2   1 -20   45.87    3.19
   2  -1 -19    6.69    1.50
   2  -1 -19    5.66    1.07
   2   1 -19    8.30    1.54
   2   1 -19    9.90    2.33
   2  -1 -19    8.35    1.44
   2  -1 -18  710.69   34.10
   2   1 -18  648.65   33.99
   2  -1 -18  682.15   34.07
   2   1 -18  684.15   34.05
   2   1 -18  622.00   34.04
   2  -1 -18  678.62   34.02
   2   1 -18  583.97   34.26
   2  -1 -18  684.67   34.19
  -2  -1  17   -1.94    2.25
  -2   1  17   -0.23    2.20
   2  -1 -17    2.96    1.62
   2   1 -17    1.44    1.55
   2  -1 -17   -0.10    1.04
   2   1 -17   -0.05    1.17
   2   1 -17    0.55    1.54
   2  -1 -17    0.53    1.47
   2  -1 -17    1.53    2.24
   2  -1 -17    2.56    1.27
   2   1 -17    2.40    3.50
   2   1 -17   -1.27    2.78
   2   1 -17    2.60    1.28
   2   1 -17    0.36    1.23
   2  -1 -17    2.07    1.56
  -2   1  16    2.86    2.25
  -2  -1  16    2.73    2.15
   2   1 -16   -0.93    1.53
   2  -1 -16    1.44    1.00
   2  -1 -16    0.80    1.02
   2  -1 -16    0.42    1.47
   2   1 -16    0.83    1.11
   2  -1 -16    0.78    1.56
   2   1 -16    1.55    1.48
   2  -1 -16   -0.13    1.13
   2   1 -16    0.41    3.75
   2   1 -16    0.64    1.20
   2  -1 -16    2.94    1.58
  -2  -1  15    3.70    2.22
   2   1 -15    4.12    1.48
   2  -1 -15    2.79    1.56
   2  -1 -15    4.89    1.02
   2   1 -15    2.92    1.49
   2   1 -15    3.79    1.11
   2   1 -15    7.05    3.87
   2  -1 -15    4.63    1.17
   2   1 -15    3.66    1.24
   2  -1 -15    3.47    1.59
   2   1 -14    4.45    1.42
  -2  -1  14    5.65    2.08
   2   1 -14    1.29    2.17
   2   1 -14    5.52    1.41
   2  -1 -14    5.85    1.44
   2  -1 -14    5.38    0.99
   2   1 -14    4.12    1.06
   2   1 -14    3.60    3.60
   2  -1 -14    6.99    1.14
   2   1 -14    4.68    1.22
   2  -1 -14    3.93    1.50
   2   1 -13   29.27    2.20
   2  -1 -13   30.62    1.91
   2   1 -13   30.96    2.06
   2  -1 -13   29.15    2.29
   2   1 -13   28.02    1.97
   2   1 -13   28.37    4.46
   2  -1 -13   21.01    2.64
  -2  -1  13   32.63    3.01
   2   1 -13   29.73    2.76
   2  -1 -13   29.09    2.46
   2   1 -13   27.46    2.41
   2   1 -12  414.49   23.79
   2  -1 -12  441.13   22.60
   2   1 -12  443.00   22.63
   2  -1 -12  450.92   22.69
  -2  -1  12  408.36   22.81
   2   1 -12  416.06   22.57
   2  -1 -12  405.68   22.54
   2   1 -12  419.35   22.37
   2  -1 -11   77.97    4.44
   2   1 -11   76.95    4.50
   2  -1 -11   70.31    4.52
   2   1 -10 2606.45  131.40
   2  -1 -10 2503.20  131.35
   2   1 -10 2326.05  132.14
   2  -1  -9   42.37    2.75
   2   1  -9   42.09    2.84
   2   1  -9   42.58    2.82
   2   1  -8  319.80   17.23
   2   1  -8  329.10   17.27
   2  -1  -8  327.71   17.22
   2   1  -7    2.29    1.06
   2  -1  -7    1.53    1.04
   2   1  -7    1.72    1.21
   2   1  -6 4885.05  252.11
   2  -1  -6 5012.62  252.20
   2  -1  -6 4660.88  252.15
   2  -1  -5    2.77    1.09
   2   1  -5    2.54    0.83
   2   1  -4  817.28   41.56
  -2  -1   4  780.78   41.57
   2  -1  -4  808.70   41.58
   2   1  -4  779.69   41.59
  -2   1   3    0.39    1.36
  -2  -1   3   -0.21    0.70
   2  -1  -3    0.49    0.75
   2   1  -3   -0.10    0.74
   2  -1  -3    0.38    0.59
   2  -1  -2 1322.57   67.40
  -2  -1   2 1287.62   67.42
   2  -1  -2 1260.00   67.43
  -2   1   1    3.79    1.78
  -2  -1   1    1.98    0.60
   2  -1  -1    2.24    0.59
  -2   1   1    2.58    0.77
   2  -1  -1    2.19    0.62
  -2   1   0  254.11   14.19
  -2  -1   0  253.43   13.88
  -2  -1   0  268.74   13.88
  -2   1   0  267.25   14.00
  -2   1   0  289.64   14.11
   2  -1   0  271.48   13.94
  -2   1   0  275.48   14.03
   2  -1   0  263.83   13.89
   2  -1   1   11.08    1.17
  -2   1  -1   13.18    2.47
  -2   1  -1    9.92    1.25
  -2  -1  -1   10.64    1.01
  -2   1  -1   11.64    1.67
   2  -1   1   11.20    0.81
  -2   1  -1   10.20    1.37
  -2   1  -2 1422.89   71.68
  -2  -1  -2 1388.91   71.41
  -2   1  -2 1358.34   71.39
  -2   1  -2 1392.39   71.58
   2  -1   2 1370.61   71.31
  -2   1  -2 1291.82   71.60
  -2   1  -3   52.20    3.72
  -2   1  -3   55.21    3.08
  -2  -1  -3   54.36    3.07
  -2   1  -3   58.67    3.00
   2  -1   3   50.37    2.86
  -2   1  -3   53.55    3.98
  -2   1  -4  107.26    6.34
  -2   1  -4  103.57    5.84
  -2  -1  -4  110.68    5.86
  -2   1  -4  107.64    5.79
  -2   1  -4  113.46    6.49
  -2   1  -5   42.03    3.87
   2  -1   5   52.78    3.33
  -2   1  -5   46.36    3.43
  -2   1  -5   50.26    2.85
  -2  -1  -5   49.61    2.93
   2  -1   6  591.52   31.95
  -2   1  -6  629.04   32.44
   2  -1   7   15.64    2.07
  -2  -1  -7   16.32    1.65
  -2   1  -7   17.24    1.54
  -2   1  -7   17.74    1.74
  -2   1  -7   15.15    3.02
  -2   1  -7   15.09    2.04
  -2   1  -7   17.04    1.99
  -2  -1  -7   16.44    1.96
  -2   1  -7   17.12    1.95
  -2  -1  -8 1313.07   70.21
  -2  -1  -8 1360.35   70.22
  -2   1  -8 1325.30   70.21
  -2   1  -8 1331.23   70.20
  -2  -1  -8 1321.11   70.23
  -2   1  -8 1314.40   70.20
  -2  -1  -8 1332.21   70.22
   2  -1   8 1271.84   70.70
  -2   1  -8 1358.25   71.37
  -2   1  -8 1231.81   70.34
  -2   1  -8 1405.01   70.27
  -2   1  -8 1335.63   70.22
  -2   1  -8 1305.67   70.35
  -2  -1  -8 1415.07   70.31
  -2  -1  -8 1304.93   70.23
  -2  -1  -8 1384.16   70.25
  -2   1  -8 1424.59   70.30
  -2   1  -8 1525.58   70.33
  -2   1  -8 1348.50   70.30
  -2  -1  -9    2.51    1.35
  -2   1  -9    1.58    1.17
  -2  -1  -9    1.95    0.86
  -2   1  -9    1.08    1.33
  -2   1  -9    0.73    1.17
  -2  -1  -9    1.28    1.25
  -2  -1  -9    0.54    1.33
   2  -1   9    3.36    1.87
  -2   1  -9    0.96    2.56
  -2   1  -9    0.04    1.29
  -2   1  -9   -0.57    2.03
  -2  -1  -9    1.55    1.31
  -2  -1  -9    0.29    1.50
  -2   1  -9    1.36    1.59
  -2   1  -9   -2.01    2.99
  -2   1  -9    0.18    1.99
  -2  -1  -9    1.04    1.85
  -2   1 -10  178.66    9.62
  -2  -1 -10  185.36    9.66
  -2  -1 -10  182.06    9.67
  -2  -1 -10  186.48    9.71
  -2  -1 -10  172.54    9.54
  -2   1 -10  184.40    9.62
  -2   1 -10  178.90    9.67
   2   1  10  149.61   10.25
   2  -1  10  162.19   10.23
  -2   1 -10  179.14   11.36
  -2   1 -10  162.29   10.01
  -2   1 -10  179.09    9.65
  -2   1 -10  178.87    9.97
  -2  -1 -10  184.04    9.72
  -2  -1 -10  180.91    9.68
  -2   1 -10  185.26    9.92
  -2  -1 -11   -0.90    1.56
  -2   1 -11    1.86    1.33
  -2  -1 -11    2.19    1.03
  -2   1 -11    1.79    1.28
  -2  -1 -11    1.34    1.58
  -2   1 -11    2.47    1.39
  -2   1 -11    2.72    1.59
  -2  -1 -11    0.05    1.48
   2   1  11    3.52    2.14
  -2   1 -11    1.36    2.61
  -2   1 -11    4.81    2.51
  -2  -1 -11    3.86    1.81
  -2  -1 -11   -0.06    1.56
  -2  -1 -11    0.94    1.59
  -2   1 -11    1.85    1.59
  -2   1 -11    1.58    1.48
  -2   1 -11    5.79    3.50
  -2   1 -11    2.64    2.50
  -2  -1 -11    1.99    2.59
  -2   1 -12  268.35   14.72
  -2  -1 -12  288.82   14.43
  -2   1 -12  270.91   14.37
  -2  -1 -12  264.88   14.38
  -2   1 -12  274.06   14.43
  -2  -1 -12  272.08   14.44
  -2  -1 -12  259.77   14.39
  -2   1 -12  272.21   14.35
  -2   1 -12  261.67   14.40
  -2   1 -12  257.15   14.59
  -2   1 -13    3.08    1.66
  -2  -1 -13    2.69    1.66
  -2   1 -13    1.70    1.57
  -2  -1 -13    4.40    1.48
  -2   1 -13    3.99    1.59
  -2   1 -13    1.95    1.45
  -2  -1 -13    2.61    1.62
  -2   1 -13    2.29    2.54
  -2  -1 -14   56.70    3.61
  -2  -1 -14   60.81    3.74
  -2  -1 -14   59.10    3.57
  -2   1 -14   61.10    4.17
  -2   1 -14   58.61    3.57
  -2  -1 -14   53.03    3.51
  -2   1 -15    1.02    2.16
  -2   1 -15    1.55    1.23
  -2  -1 -15    2.77    1.36
  -2   1 -16   11.57    1.86
  -2  -1 -16   14.62    1.40
  -2   1 -16   12.54    1.40
  -2  -1 -17    2.08    0.83
  -2   1 -17    2.37    0.85
   2   2 -22   11.71    0.96
   2  -2 -21    1.09    1.32
   2   2 -21    3.80    1.40
   2  -2 -21    0.46    1.02
   2  -2 -21    3.18    0.88
   2  -2 -20  190.56   10.74
   2   2 -20  199.44   10.78
   2  -2 -20  190.46   10.60
   2  -2 -20  209.47   10.55
   2  -2 -20  199.09   10.61
   2  -2 -19    2.05    0.98
   2   2 -19    1.79    1.34
   2   2 -19   -0.50    2.34
   2  -2 -19    2.21    1.96
   2   2 -19   -0.29    2.04
   2  -2 -19    0.55    1.42
   2   2 -18   39.57    4.01
   2   2 -18   47.82    3.02
   2   2 -18   52.52    3.73
   2  -2 -18   45.14    3.58
   2  -2 -18   51.03    3.02
   2   2 -18   46.21    2.87
   2  -2 -18   50.53    3.23
   2   2 -18   48.59    2.98
   2   2 -18   45.77    3.11
   2  -2 -18   49.25    2.92
   2  -2 -18   47.37    3.23
  -2  -2  17    4.83    2.32
  -2   2  17    2.50    2.34
   2  -2 -17    5.47    1.63
   2   2 -17    4.02    1.61
   2   2 -17    3.21    1.23
   2  -2 -17    3.80    1.13
   2  -2 -17    1.67    2.37
   2   2 -17    3.95    2.57
   2  -2 -17    1.03    3.16
   2   2 -17    7.01    3.80
   2  -2 -17    1.16    1.71
   2   2 -16  106.72    8.28
   2  -2 -16   92.02    7.89
   2  -2 -16  108.62    6.38
   2   2 -16  113.86    6.13
   2  -2 -16  112.62    6.17
   2   2 -16  113.33    6.21
   2   2 -16  103.71    6.28
   2   2 -16  122.65    6.42
   2  -2 -16  115.52    6.48
  -2  -2  16  117.50    7.20
  -2  -2  15   12.76    2.38
   2  -2 -15   13.30    1.85
   2   2 -15   11.83    1.69
   2  -2 -15    9.01    1.25
   2   2 -15   10.35    1.40
   2  -2 -15   10.23    1.24
   2  -2 -15    5.81    3.50
   2   2 -15   14.16    3.97
   2   2 -15   12.26    1.31
   2  -2 -15   11.95    1.89
   2   2 -14 1105.67   56.15
   2   2 -14 1108.39   56.05
   2  -2 -14 1043.07   56.12
   2   2 -14 1091.27   55.99
   2  -2 -14 1074.62   56.00
   2   2 -14 1124.74   57.75
   2  -2 -14 1003.85   57.47
   2   2 -14 1140.98   56.47
   2  -2 -14  982.75   56.29
   2   2 -14 1004.14   56.35
  -2  -2  14 1055.10   56.73
   2  -2 -13   12.73    2.20
  -2  -2  13   19.21    2.49
   2   2 -13   15.03    2.32
   2   2 -13   23.21    1.84
   2  -2 -13   19.48    2.55
   2  -2 -13   26.20    1.77
   2  -2 -13   20.41    1.51
   2  -2 -13   17.05    3.80
   2   2 -13   15.24    3.67
   2  -2 -13   25.18    2.05
   2  -2 -13   19.51    2.19
   2   2 -13   26.55    2.21
   2   2 -12  114.98    7.97
   2  -2 -12  111.19    7.84
   2  -2 -12  113.92    6.74
   2   2 -12  120.81    6.72
   2   2 -12  118.21    6.67
   2  -2 -12  114.81    6.61
  -2  -2  12  112.68    6.95
   2  -2 -12  122.56    6.69
   2   2 -12  115.69    6.41
  -2  -2  11    1.18    1.68
   2  -2 -11    0.89    1.38
   2   2 -11    1.79    1.31
   2   2 -11    0.98    3.08
   2  -2 -11   -2.16    3.16
  -2  -2  10  696.40   38.82
   2  -2 -10  755.82   38.70
   2   2 -10  748.32   38.77
   2   2 -10  762.84   38.74
   2  -2 -10  758.10   38.78
   2   2 -10  677.22   39.42
   2  -2 -10  681.49   39.43
  -2  -2   9   80.52    5.02
   2   2  -9   88.85    4.93
   2   2  -9   86.07    4.91
   2  -2  -9   85.34    4.79
   2  -2  -9   82.55    4.89
   2   2  -9   69.54    5.99
  -2  -2   8  379.77   20.29
   2   2  -8  402.75   20.07
   2  -2  -8  369.34   20.18
   2   2  -8  369.27   20.23
   2  -2  -8  373.74   20.25
  -2  -2   7   53.54    3.19
   2   2  -7   45.12    2.80
   2  -2  -7   49.95    2.96
  -2  -2   7   46.69    2.85
   2   2  -7   48.55    3.11
   2   2  -6 1194.93   61.18
  -2  -2   6 1160.19   61.23
   2  -2  -6 1156.29   61.27
   2   2  -5    4.21    0.88
  -2  -2   5    3.21    1.01
   2  -2  -4 1382.38   70.09
  -2   2   4 1384.73   70.14
  -2  -2   4 1284.79   70.06
  -2   2   3    0.15    2.00
   2  -2  -3    0.46    0.99
  -2  -2   3    0.22    1.01
  -2   2   2 1581.47   88.38
   2  -2  -2 1635.42   88.34
  -2   2   2 1726.50   88.34
   2  -2  -2 1737.02   88.36
  -2  -2   2 1714.78   88.34
  -2  -2   2 1674.35   88.40
   2  -2  -2 1799.38   88.37
   2  -2  -1   45.80    2.73
  -2  -2   1   50.78    2.88
   2  -2  -1   54.19    2.89
  -2   2   1   49.43    2.84
   2  -2  -1   53.80    2.82
  -2  -2   1   47.74    2.83
  -2   2   0  151.70    9.55
  -2  -2   0  171.68    8.92
  -2  -2   0  164.79    8.86
  -2  -2   0  176.13    9.01
  -2   2   0  176.30    9.01
   2  -2   0  172.78    8.90
   2  -2   0  162.40    8.80
  -2  -2   0  161.70    8.91
  -2   2   0  167.67    8.92
  -2   2  -1   52.65    5.01
  -2  -2  -1   67.17    3.79
  -2   2  -1   68.72    3.88
  -2  -2  -1   66.82    3.65
  -2  -2  -1   60.42    3.99
  -2   2  -1   59.69    4.00
   2  -2   1   71.02    3.83
  -2   2  -1   66.91    3.86
  -2  -2  -1   67.20    3.86
  -2   2  -2 1772.41  107.56
  -2  -2  -2 2037.76  107.12
  -2  -2  -2 2074.25  107.28
  -2  -2  -2 2165.25  107.46
  -2   2  -2 2141.10  107.45
   2  -2   2 2052.23  107.29
  -2  -2  -2 2165.29  107.38
  -2   2  -3   32.15    2.69
  -2  -2  -3   31.79    2.73
   2  -2   3   34.32    2.38
  -2   2  -3   28.35    3.92
  -2  -2  -3   31.55    2.19
  -2   2  -3   33.79    2.25
  -2   2  -4 1058.04   54.94
  -2  -2  -4 1086.99   54.97
  -2   2  -4  977.81   54.99
  -2   2  -4 1045.37   54.55
  -2  -2  -4 1056.73   54.59
   2  -2   4 1030.88   54.67
  -2   2  -5   -1.49    2.84
  -2   2  -5   -0.98    2.03
  -2  -2  -5    0.42    2.08
  -2  -2  -5    2.21    1.05
  -2   2  -5   -0.10    1.05
  -2   2  -5   -0.40    0.81
   2  -2   5    0.17    1.45
  -2   2  -6   25.85    2.90
  -2   2  -6   21.54    1.59
  -2  -2  -6   21.02    1.75
  -2  -2  -6   26.31    2.99
  -2   2  -6   24.82    2.82
   2  -2   6   26.81    2.23
   2  -2   7   51.99    3.69
  -2   2  -7   49.77    4.38
  -2  -2  -7   44.43    4.31
  -2   2  -7   45.55    3.77
  -2  -2  -7   49.21    3.44
  -2  -2  -7   50.03    3.13
  -2   2  -7   53.52    3.11
  -2   2  -7   55.98    3.36
  -2  -2  -7   49.05    3.18
  -2   2  -7   47.14    3.43
  -2   2  -7   56.86    3.30
  -2   2  -7   54.16    3.39
  -2  -2  -7   53.38    3.50
  -2   2  -8   28.83    1.97
  -2  -2  -8   28.37    2.06
  -2   2  -8   27.94    2.06
  -2  -2  -8   26.18    1.81
  -2   2  -8   26.34    1.87
  -2   2  -8   26.36    1.94
  -2  -2  -8   26.77    2.06
  -2  -2  -8   24.87    2.09
   2  -2   8   33.76    2.66
  -2   2  -8   26.10    2.96
  -2  -2  -8   27.78    2.15
  -2   2  -8   26.16    2.02
  -2  -2  -8   33.08    3.58
  -2   2  -8   30.03    2.40
  -2   2  -8   30.77    2.29
  -2   2  -8   31.14    3.60
  -2   2  -8   26.34    2.49
  -2  -2  -8   29.85    2.56
  -2  -2  -8   30.37    2.06
  -2   2  -8   30.87    2.30
  -2   2  -8   28.67    2.50
  -2  -2  -8   33.36    2.26
  -2   2  -9   17.64    1.66
  -2  -2  -9   16.35    1.81
  -2   2  -9   20.67    1.59
  -2  -2  -9   20.42    1.93
  -2  -2  -9   19.24    1.81
  -2  -2  -9   19.30    1.49
  -2   2  -9   18.42    1.84
   2  -2   9   22.68    2.39
  -2   2  -9   17.24    3.04
  -2   2  -9   17.11    3.32
  -2  -2  -9   15.62    1.91
  -2  -2  -9   20.57    1.82
  -2  -2  -9   17.35    3.40
  -2   2  -9   18.69    2.43
  -2   2  -9   17.41    1.75
  -2  -2  -9   16.66    2.41
  -2   2  -9   21.77    2.36
  -2   2 -10  663.46   35.53
  -2   2 -10  677.16   35.50
  -2  -2 -10  679.29   35.54
  -2  -2 -10  669.49   35.60
  -2  -2 -10  652.90   35.47
  -2  -2 -10  706.45   35.57
  -2   2 -10  679.41   35.47
   2  -2  10  621.72   36.10
  -2   2 -10  661.74   35.78
  -2  -2 -10  659.54   37.00
  -2   2 -10  636.31   36.97
  -2  -2 -10  686.41   35.73
  -2   2 -10  684.42   35.73
  -2  -2 -10  686.02   35.55
  -2  -2 -10  693.24   35.57
  -2   2 -10  689.08   35.53
  -2   2 -10  707.60   35.68
  -2  -2 -11    4.47    1.76
  -2   2 -11    3.55    1.35
  -2  -2 -11    2.60    1.08
  -2  -2 -11    3.12    1.64
  -2   2 -11    4.29    1.59
   2   2  11    0.41    2.16
  -2   2 -11    3.56    2.91
  -2   2 -11    5.08    1.72
  -2   2 -11    1.63    1.42
  -2  -2 -11    3.83    1.71
  -2  -2 -11    3.40    3.16
  -2  -2 -11    5.20    2.39
  -2   2 -11    6.85    3.34
  -2   2 -11    3.46    2.36
  -2  -2 -11    4.69    1.49
  -2   2 -11    3.76    2.51
  -2  -2 -12   97.76    5.99
  -2  -2 -12  105.74    5.70
  -2   2 -12   99.41    5.65
  -2   2 -12   97.64    5.53
  -2  -2 -12  100.75    5.56
  -2   2 -12  106.89    6.07
  -2  -2 -12   96.89    5.71
  -2   2 -12   96.78    5.58
  -2  -2 -12   95.97    5.61
  -2  -2 -12   91.33    5.40
  -2   2 -12   99.66    5.49
  -2   2 -12   86.11    6.12
  -2  -2 -13   -0.17    1.60
  -2   2 -13    0.85    2.39
  -2  -2 -13    1.60    1.39
  -2   2 -13    0.98    1.61
  -2  -2 -13    0.16    2.37
  -2  -2 -13    0.49    1.64
  -2  -2 -13    2.48    1.73
  -2   2 -13    2.53    2.48
  -2  -2 -14   21.31    1.95
  -2  -2 -14   19.87    2.03
  -2  -2 -14   17.66    2.51
  -2   2 -14   27.02    2.71
  -2   2 -14   22.23    1.99
  -2  -2 -14   23.76    2.08
  -2  -2 -15   19.57    1.94
  -2  -2 -15   26.80    1.91
  -2  -2 -15   24.82    2.20
  -2   2 -15   21.31    1.86
  -2   2 -15   20.66    2.43
  -2  -2 -15   20.51    1.91
  -2  -2 -15   16.96    2.29
  -2  -2 -16  323.03   16.05
  -2   2 -16  307.14   16.19
  -2  -2 -16  276.63   16.14
   2  -3 -21    6.72    1.30
   2   3 -21    4.53    1.34
   2  -3 -20    5.32    1.03
   2  -3 -20    3.55    1.55
   2   3 -20    5.19    1.65
   2  -3 -20    4.23    1.20
   2   3 -19    5.78    1.17
   2  -3 -19    6.47    1.24
   2  -3 -19    5.24    1.08
   2   3 -19    6.13    1.97
   2  -3 -19    5.73    1.86
   2  -3 -19    6.07    1.24
   2  -3 -19    5.01    1.48
   2   3 -19    4.65    2.43
   2   3 -18   58.14    4.54
   2  -3 -18   59.87    4.02
   2  -3 -18   63.26    3.69
   2   3 -18   71.06    4.14
   2  -3 -18   61.35    3.57
   2   3 -18   55.99    3.69
   2  -3 -18   55.39    3.77
   2   3 -18   63.58    3.63
  -2   3  17   13.54    2.92
   2  -3 -17   18.72    2.05
   2   3 -17   18.35    1.73
   2   3 -17   15.01    1.96
   2  -3 -17   20.77    1.61
   2   3 -17   20.47    3.45
   2   3 -17   19.69    2.63
   2   3 -17    7.94    3.55
   2  -3 -17   15.52    3.28
   2  -3 -17   18.55    2.45
   2  -3 -17   15.14    2.09
   2  -3 -16  567.42   28.70
   2  -3 -16  559.55   28.51
   2  -3 -16  566.48   28.48
   2   3 -16  481.90   28.51
   2   3 -16  560.01   28.52
   2  -3 -16  496.77   28.58
   2  -3 -16  523.21   29.97
   2   3 -16  579.89   30.27
   2   3 -16  579.25   28.74
   2  -3 -16  536.15   28.67
  -2  -3  16  549.03   29.36
  -2  -3  15   14.76    2.55
   2   3 -15   17.03    1.80
   2  -3 -15   10.68    1.97
   2  -3 -15   13.87    1.68
   2  -3 -15   16.11    1.42
   2   3 -15   15.08    1.58
   2   3 -15   11.31    3.57
   2  -3 -15    6.57    3.30
   2  -3 -15   14.10    2.03
   2   3 -14  340.09   17.94
   2  -3 -14  342.98   17.80
   2  -3 -14  335.24   17.83
   2   3 -14  337.19   17.85
   2  -3 -14  319.96   17.93
   2  -3 -14  319.09   19.21
   2   3 -14  345.67   19.38
   2  -3 -14  341.70   18.36
   2   3 -14  358.65   18.31
  -2  -3  14  344.07   18.59
   2  -3 -14  336.31   18.25
   2   3 -13    7.23    1.33
   2  -3 -13    7.31    2.28
   2  -3 -13    7.67    1.02
   2  -3 -13    6.77    0.93
   2  -3 -13    6.90    1.26
   2   3 -13    5.34    3.02
   2  -3 -13    3.80    2.82
   2  -3 -13    9.51    1.71
   2   3 -13    9.53    1.66
   2  -3 -13    6.83    1.70
  -2  -3  13    8.17    2.03
   2   3 -13    6.02    1.79
   2   3 -12  245.21   13.10
   2  -3 -12  250.28   13.18
  -2  -3  12  229.47   13.42
   2  -3 -12  232.85   13.05
   2   3 -12  235.59   12.93
   2  -3 -12  255.79   12.95
   2  -3 -12  233.23   14.07
   2   3 -12  238.18   14.12
   2  -3 -12  249.69   12.99
   2   3 -12  239.62   13.27
   2  -3 -12  250.16   13.34
   2   3 -12  259.07   13.34
   2  -3 -12  236.85   12.84
  -2  -3  11   12.99    2.08
   2   3 -11   12.49    1.86
   2  -3 -11   15.64    1.91
   2   3 -11   15.93    1.84
   2   3 -11   12.02    3.10
  -2  -3  10 1583.47   85.36
   2   3 -10 1650.28   85.29
   2  -3 -10 1689.75   85.33
   2   3 -10 1577.29   85.82
   2  -3 -10 1617.77   85.86
  -2  -3   9   13.66    1.92
   2   3  -9   14.05    1.82
   2  -3  -9   13.64    1.70
   2  -3  -9    9.54    2.74
   2   3  -9    8.04    2.76
   2   3  -8  343.56   18.54
  -2  -3   8  345.99   18.38
   2  -3  -8  353.68   18.54
  -2  -3   8  342.02   18.56
   2   3  -8  363.13   18.26
   2   3  -8  319.50   18.93
   2  -3  -8  310.26   18.93
  -2  -3   7    6.67    1.24
   2  -3  -7    8.07    1.46
   2   3  -7    8.34    1.00
  -2  -3   7    9.38    1.66
   2   3  -6  644.02   34.01
  -2  -3   6  662.92   34.12
  -2  -3   5   30.14    2.15
   2  -3  -5   28.92    2.15
  -2   3   5   25.64    2.69
  -2  -3   4  807.01   42.84
   2  -3  -4  828.52   42.83
  -2   3   4  822.72   42.97
  -2  -3   3   -0.23    1.33
  -2   3   3    0.85    1.10
   2  -3  -3    1.01    1.00
  -2   3   3    0.94    2.58
  -2   3   2    8.14    1.24
   2  -3  -2    6.54    1.03
  -2   3   2    7.44    2.95
  -2   3   2    8.37    0.85
  -2  -3   2    9.43    0.88
  -2  -3   2   10.74    1.57
   2  -3  -2   11.94    1.41
  -2   3   1   77.41    4.37
   2  -3  -1   72.56    4.17
  -2  -3   1   74.09    4.52
   2  -3  -1   85.15    4.39
  -2   3   1   77.97    4.18
  -2  -3   1   73.01    4.16
  -2  -3   0 7938.03  411.67
   2  -3   0 7844.50  411.54
  -2   3   0 6563.71  411.92
   2  -3   0 8158.41  411.65
  -2  -3   0 8052.04  411.61
  -2   3   0 8159.46  411.61
   2  -3   1   11.29    1.47
   2   3   1    8.60    1.85
  -2   3  -1    8.14    3.82
  -2  -3  -1   13.53    1.43
  -2   3  -1   11.89    1.57
  -2  -3  -1   11.90    1.59
  -2   3  -1   11.22    1.38
  -2  -3  -1   11.06    1.36
  -2   3  -2  289.52   15.29
  -2  -3  -2  285.43   15.29
   2  -3   2  298.16   15.19
  -2   3  -2  240.80   15.94
  -2  -3  -2  283.71   15.17
  -2   3  -3   76.05    4.83
  -2  -3  -3   70.65    4.78
   2  -3   3   79.46    4.60
  -2   3  -3   62.99    6.08
  -2  -3  -3   79.30    4.55
  -2  -3  -3   80.03    4.28
  -2  -3  -4  704.41   35.58
  -2   3  -4  680.85   35.55
  -2   3  -4  575.08   35.86
   2  -3   4  651.35   35.08
  -2  -3  -4  716.60   35.31
  -2   3  -4  684.81   35.27
   2  -3   4  673.09   35.34
  -2   3  -5   18.71    4.16
   2  -3   5   23.90    2.16
  -2  -3  -5   21.53    2.60
  -2   3  -5   21.89    2.65
  -2   3  -5   22.96    1.99
  -2  -3  -5   24.27    2.00
  -2  -3  -6 1871.30   96.31
  -2   3  -6 1841.48   96.16
  -2   3  -6 1818.06   96.22
   2  -3   6 1801.20   96.38
  -2   3  -6 1723.62   96.79
  -2  -3  -6 1860.99   96.78
  -2   3  -6 1851.54   96.74
  -2  -3  -6 1877.83   96.07
  -2  -3  -6 1851.55   96.08
   2  -3   7    2.89    1.62
  -2  -3  -7    6.23    1.25
  -2   3  -7    6.28    1.13
  -2   3  -7    5.79    1.25
  -2   3  -7    3.53    2.33
  -2  -3  -7    5.12    1.22
  -2  -3  -7    6.55    1.48
  -2  -3  -7    4.63    1.30
  -2  -3  -7    5.05    1.70
  -2   3  -7    6.81    2.47
  -2   3  -7    5.94    1.20
  -2   3  -7    3.68    1.66
  -2  -3  -7    5.01    2.51
  -2  -3  -7    5.67    1.82
  -2  -3  -7    5.90    1.69
  -2   3  -7    4.91    1.51
  -2  -3  -7    6.38    1.38
  -2   3  -8   34.04    2.27
  -2  -3  -8   34.68    2.35
  -2  -3  -8   32.94    2.12
  -2   3  -8   32.83    2.18
  -2   3  -8   34.06    2.25
  -2  -3  -8   35.60    2.33
   2  -3   8   31.75    2.86
  -2   3  -8   30.71    3.26
  -2  -3  -8   35.31    2.40
  -2  -3  -8   35.16    2.71
  -2  -3  -8   38.82    3.74
  -2   3  -8   33.88    2.29
  -2   3  -8   29.59    2.65
  -2   3  -8   34.56    3.65
  -2  -3  -8   36.34    2.69
  -2  -3  -8   33.92    2.29
  -2   3  -8   31.71    2.66
  -2  -3  -8   36.64    2.85
  -2   3  -9    2.48    1.23
  -2   3  -9    1.72    1.15
  -2  -3  -9    0.94    0.93
  -2  -3  -9    1.92    1.39
  -2  -3  -9    2.04    1.39
  -2   3  -9    1.93    1.31
   2  -3   9    3.95    1.85
  -2   3  -9    2.30    2.66
  -2   3  -9    1.05    1.29
  -2  -3  -9    3.46    2.57
  -2  -3  -9    1.61    1.45
  -2  -3  -9    2.83    1.31
  -2  -3  -9    2.25    1.97
  -2   3  -9    2.63    2.69
  -2   3  -9   -0.20    1.91
  -2  -3  -9    2.74    2.20
  -2  -3  -9    1.45    1.93
  -2   3  -9    1.30    2.01
  -2  -3 -10   55.38    3.34
  -2  -3 -10   58.26    3.40
  -2   3 -10   51.21    3.18
  -2   3 -10   57.28    3.30
  -2  -3 -10   51.67    3.12
  -2   3 -10   57.88    3.30
   2  -3  10   43.77    3.84
  -2   3 -10   55.37    4.94
  -2   3 -10   44.55    4.00
  -2   3 -10   47.66    4.22
  -2  -3 -10   51.51    3.30
  -2   3 -10   53.16    3.70
  -2  -3 -10   50.06    3.70
  -2  -3 -10   47.22    3.36
  -2   3 -10   52.70    3.28
  -2  -3 -10   48.36    4.84
  -2  -3 -10   56.13    3.97
  -2   3 -10   55.87    3.75
  -2   3 -11    5.15    1.50
  -2  -3 -11    6.46    1.19
  -2   3 -11    5.86    1.56
  -2  -3 -11    6.59    1.68
  -2   3 -11    4.22    1.34
  -2   3 -11    7.49    2.28
  -2  -3 -11    5.93    1.71
  -2  -3 -11    6.78    2.21
  -2  -3 -11    6.39    1.53
  -2  -3 -11    4.65    1.85
  -2   3 -11    5.97    3.07
  -2  -3 -12  405.87   19.27
  -2   3 -12  399.29   19.38
  -2  -3 -12  362.66   19.12
  -2  -3 -12  374.28   19.33
  -2  -3 -12  363.34   19.15
  -2  -3 -12  339.93   19.24
  -2   3 -12  360.30   19.06
  -2   3 -12  359.58   19.16
  -2   3 -12  340.85   19.44
  -2   3 -12  324.11   19.14
  -2  -3 -13    1.03    1.55
  -2  -3 -13    1.45    1.48
  -2  -3 -13    0.57    1.72
  -2   3 -13   -1.13    2.15
  -2  -3 -13   -1.27    1.40
  -2   3 -13   -1.44    1.66
  -2  -3 -13    1.89    2.12
  -2  -3 -13    0.61    1.76
  -2   3 -13    1.97    2.73
  -2  -3 -14  165.58    8.68
  -2  -3 -14  153.75    8.74
  -2  -3 -14  166.81    8.79
  -2   3 -14  156.69    8.75
  -2   3 -14  164.80    8.94
  -2  -3 -14  155.23    8.88
  -2  -3 -15   16.94    1.65
  -2  -3 -15   14.20    1.73
  -2  -3 -15   21.40    2.08
  -2  -3 -15   12.66    1.96
  -2   3 -15   14.61    1.63
  -2  -3 -15   18.97    1.76
  -2   3 -15   19.69    2.13
  -2  -3 -16    2.24    1.33
  -2   3 -16    2.35    1.36
  -2  -3 -16    4.07    1.03
  -2  -3 -16    4.41    1.12
   2  -4 -20  292.88   14.71
   2   4 -20  305.85   14.74
   2  -4 -20  257.32   14.65
   2   4 -20  257.22   14.76
   2   4 -19   17.55    1.67
   2  -4 -19   24.62    1.67
   2  -4 -19   23.13    1.87
   2  -4 -19   21.08    1.78
   2  -4 -19   18.10    2.11
   2   4 -19   24.84    2.21
   2  -4 -19   17.25    1.86
   2   4 -19   18.12    2.78
   2  -4 -18    4.70    1.40
   2   4 -18    2.43    1.20
   2  -4 -18    3.26    1.18
   2  -4 -18    3.10    1.07
   2   4 -18    3.22    2.80
   2   4 -18    3.27    1.90
   2  -4 -18    2.63    1.82
   2  -4 -18    2.39    1.49
   2   4 -17    6.67    3.07
   2  -4 -17    4.86    1.18
   2   4 -17    6.26    1.32
   2  -4 -17    6.45    1.47
   2   4 -17    5.29    1.54
   2  -4 -17    3.58    1.98
   2   4 -17    5.31    2.02
   2  -4 -17    4.44    1.60
   2  -4 -16   85.74    5.47
   2  -4 -16   96.43    5.21
   2  -4 -16  101.66    5.29
   2   4 -16   86.99    5.36
   2   4 -16   93.07    5.29
   2  -4 -16   99.44    5.56
   2   4 -16   95.68    5.59
  -2  -4  16   90.05    6.10
   2  -4 -16   76.00    6.57
   2   4 -16   86.36    6.75
   2  -4 -15    3.07    1.07
   2  -4 -15    2.93    1.30
   2   4 -15    2.37    1.29
   2  -4 -15    0.84    2.56
   2   4 -15    4.00    2.82
  -2  -4  15    3.49    2.10
   2   4 -14  255.91   14.86
   2  -4 -14  277.56   14.52
   2  -4 -14  279.47   14.54
   2  -4 -14  273.26   15.85
   2   4 -14  275.05   15.91
  -2  -4  14  286.42   15.35
   2  -4 -14  267.79   15.02
   2  -4 -14  275.18   15.12
   2   4 -14  271.60   15.04
   2  -4 -13    6.67    1.59
   2   4 -13    8.82    1.85
   2  -4 -13    8.31    1.78
   2   4 -13    7.82    1.70
   2  -4 -13    2.95    1.55
  -2  -4  13    9.25    2.04
   2  -4 -13    7.52    2.45
   2  -4 -13    9.76    1.08
   2  -4 -13    9.30    1.32
   2  -4 -13    7.74    1.75
   2   4 -13    9.81    3.02
   2  -4 -13    5.92    2.77
   2  -4 -13    8.16    1.85
   2   4 -12  201.97   11.41
   2  -4 -12  200.17   11.39
   2   4 -12  199.50   11.37
   2  -4 -12  192.80   11.05
  -2  -4  12  209.99   11.54
   2  -4 -12  222.61   11.30
   2   4 -12  206.06   11.09
   2   4 -12  217.46   11.20
   2  -4 -12  213.97   11.01
   2  -4 -12  205.26   10.88
   2  -4 -12  205.65   12.03
   2   4 -12  211.18   12.07
   2  -4 -12  189.42   10.96
   2  -4 -12  208.82   11.09
   2  -4 -11    9.76    1.59
   2  -4 -11   10.03    2.07
   2  -4 -11    5.39    2.50
   2   4 -11    8.64    2.65
   2   4 -11    8.59    1.82
   2  -4 -11    5.36    1.65
  -2  -4  11    7.08    1.94
   2  -4 -11    5.53    1.80
  -2  -4  10  169.57    9.59
   2  -4 -10  180.16    9.53
   2   4 -10  167.51    9.53
   2   4 -10  174.00   10.03
   2  -4 -10  157.90    9.94
  -2  -4   9    6.26    1.81
   2  -4  -9    9.82    1.63
  -2  -4   9    9.34    1.28
   2   4  -9    7.98    1.75
   2   4  -9    4.99    2.34
   2  -4  -9    5.49    2.41
   2   4  -8 1231.78   63.69
  -2  -4   8 1221.90   63.53
   2  -4  -8 1222.61   63.65
  -2  -4   8 1279.91   63.71
   2   4  -8 1199.93   63.33
   2   4  -8 1169.64   63.88
   2  -4  -8 1210.34   63.92
  -2  -4   7    2.19    1.17
   2  -4  -7    2.23    1.38
   2   4  -7    1.58    2.03
  -2  -4   7    3.24    1.59
   2   4  -7    0.31    0.83
  -2  -4   6  278.50   14.38
  -2   4   6  283.12   14.45
  -2  -4   6  249.40   14.28
  -2   4   5   70.65    4.83
  -2   4   5   71.13    4.16
  -2  -4   5   72.82    4.36
   2  -4  -5   76.67    4.31
  -2   4   4 1396.92   77.01
  -2   4   4 1497.46   76.78
   2  -4  -4 1487.41   76.83
  -2   4   3   66.27    5.38
  -2   4   3   76.26    4.35
   2  -4  -3   77.48    4.36
  -2   4   2  738.64   45.45
   2  -4  -2  886.13   45.13
  -2  -4   2  872.18   45.18
  -2   4   2  872.34   44.90
  -2  -4   2  860.74   44.90
   2  -4  -2  855.97   45.03
  -2   4   2  863.96   45.08
  -2  -4   1   12.79    1.91
   2  -4  -1   13.76    1.69
  -2  -4   1   13.62    1.09
  -2   4   1   13.23    1.10
  -2   4   1   13.01    1.59
   2  -4  -1   13.55    1.29
   2  -4   0 2764.42  140.27
  -2   4   0 2735.95  140.15
  -2  -4   0 2628.56  140.14
  -2  -4   0 2695.63  140.27
  -2   4   0 2653.03  140.27
   2  -4   1    3.70    1.37
  -2   4  -1    0.15    3.97
   2   4   1   -0.63    2.27
  -2  -4  -1    3.60    1.28
  -2  -4  -2  146.03    7.56
  -2   4  -2  145.06    7.55
   2   4   2  119.37    7.26
  -2   4  -2  112.90    8.76
  -2  -4  -2  147.97    7.53
   2  -4   2  146.40    7.52
  -2   4  -3    4.37    4.21
   2  -4   3    5.20    1.46
  -2   4  -3    1.86    1.59
  -2  -4  -3    2.25    1.56
  -2  -4  -3    5.84    1.38
  -2  -4  -4 1169.58   59.31
  -2   4  -4 1198.74   59.30
  -2   4  -4  986.62   59.77
  -2  -4  -4 1094.25   58.88
  -2  -4  -4 1163.58   59.14
   2  -4   4 1148.29   59.14
  -2   4  -5    2.02    4.27
   2  -4   5    1.26    1.48
  -2  -4  -5    1.50    1.85
  -2   4  -5    1.19    1.79
  -2   4  -5    0.26    1.45
  -2  -4  -5    0.66    1.37
  -2  -4  -6  273.09   14.00
  -2   4  -6  252.97   13.88
   2  -4   6  247.97   14.00
  -2   4  -6  244.02   15.04
  -2  -4  -6  265.00   14.38
  -2   4  -6  252.73   14.30
  -2  -4  -6  254.02   13.59
  -2  -4  -6  262.52   13.67
  -2  -4  -6  256.20   13.62
  -2  -4  -6  255.59   13.70
  -2  -4  -7   15.29    1.58
  -2   4  -7   11.89    1.69
   2  -4   7   15.57    2.08
  -2  -4  -7   15.74    1.74
  -2   4  -7   17.05    4.14
  -2   4  -7   15.95    1.52
  -2  -4  -7   14.84    1.31
  -2   4  -7   13.21    2.51
  -2   4  -7   12.69    2.48
  -2  -4  -7   12.66    1.86
  -2  -4  -7   17.02    2.70
  -2  -4  -7   14.80    1.77
  -2   4  -7   15.24    1.87
  -2  -4  -7   15.10    1.51
  -2  -4  -7   19.02    2.01
  -2  -4  -7   13.49    1.61
  -2  -4  -7   16.20    2.12
  -2  -4  -7   18.63    1.73
  -2   4  -7   18.21    1.77
   2  -4   8  263.84   15.59
  -2  -4  -8  303.96   15.14
  -2   4  -8  279.10   16.12
  -2   4  -8  265.95   15.38
  -2  -4  -8  272.04   16.10
  -2  -4  -8  304.23   15.30
  -2   4  -8  285.41   15.20
  -2  -4  -8  291.19   15.23
  -2  -4  -8  288.04   15.10
  -2  -4  -8  286.68   15.20
  -2  -4  -8  280.85   15.11
  -2  -4  -8  287.34   15.15
  -2   4  -8  298.29   15.14
  -2   4  -8  276.31   15.03
  -2  -4  -8  270.54   15.05
  -2  -4  -8  300.94   15.15
  -2  -4  -8  274.67   15.14
  -2  -4  -9    0.46    1.46
  -2   4  -9    1.00    1.07
  -2   4  -9    1.05    1.27
  -2  -4  -9    1.61    0.98
   2  -4   9    0.62    1.75
  -2   4  -9    1.87    2.59
  -2   4  -9    3.61    2.72
  -2  -4  -9    1.25    2.49
  -2   4  -9    0.74    2.38
  -2   4  -9    0.37    1.77
  -2  -4  -9    1.76    1.28
  -2  -4  -9   -1.11    1.84
  -2  -4  -9    1.32    1.42
  -2  -4  -9    1.29    1.99
  -2   4  -9    0.33    1.91
  -2  -4  -9    0.69    2.27
  -2   4 -10  411.16   22.19
  -2   4 -10  417.47   22.31
  -2  -4 -10  411.17   22.23
   2  -4  10  412.28   22.89
  -2   4 -10  415.68   22.59
  -2   4 -10  396.19   22.53
  -2  -4 -10  440.51   22.42
  -2  -4 -10  424.36   22.29
  -2   4 -10  447.86   22.42
  -2  -4 -10  424.09   22.27
  -2   4 -10  436.82   22.39
  -2  -4 -10  438.01   22.53
  -2  -4 -11   61.97    4.46
  -2  -4 -11   65.04    4.15
  -2  -4 -11   66.45    4.20
  -2   4 -11   74.56    4.51
  -2  -4 -11   74.36    4.17
  -2   4 -11   70.21    4.23
  -2   4 -11   62.63    4.85
  -2   4 -11   77.27    5.15
  -2  -4 -12    0.83    1.97
  -2   4 -12    3.72    2.05
  -2  -4 -12    1.27    1.39
  -2  -4 -12    1.87    1.60
  -2  -4 -12    0.50    1.62
  -2  -4 -12    0.95    1.44
  -2   4 -12    3.58    1.46
  -2   4 -12    2.26    2.52
  -2   4 -12    3.59    2.98
  -2   4 -12    0.55    1.97
  -2   4 -13   17.35    2.32
  -2  -4 -13   18.56    2.25
  -2  -4 -13   17.10    2.29
  -2   4 -13   18.11    2.12
  -2  -4 -13   21.84    2.04
  -2  -4 -13   22.13    1.92
  -2   4 -13   15.79    3.05
  -2  -4 -14    7.29    1.70
  -2   4 -14    6.46    1.81
  -2  -4 -14    6.51    1.76
  -2   4 -14    6.77    1.56
  -2  -4 -14    6.19    1.42
  -2  -4 -14    6.35    1.51
  -2   4 -14    4.70    2.53
  -2  -4 -15    2.48    1.29
  -2  -4 -15    0.12    1.18
  -2  -4 -15   -0.77    1.58
  -2  -4 -15    1.44    1.34
  -2   4 -15    1.58    1.23
  -2   4 -15    1.90    1.54
  -2  -4 -15    1.36    1.46
  -2  -4 -16   94.03    5.14
   2  -5 -21    0.22    0.82
   2  -5 -20   14.41    1.40
   2   5 -20   15.85    1.48
   2  -5 -20   16.06    1.26
   2  -5 -20   11.44    1.35
   2   5 -20   15.74    2.01
   2   5 -19    0.36    2.23
   2  -5 -19    2.16    1.26
   2  -5 -19    1.42    1.24
   2   5 -19    2.75    1.46
   2   5 -18   66.40    4.56
   2   5 -18   55.86    4.39
   2  -5 -18   67.98    3.85
   2  -5 -18   64.65    3.99
   2   5 -18   66.38    4.02
   2   5 -17   42.55    3.82
   2  -5 -17   31.08    2.85
   2   5 -17   36.83    2.88
   2  -5 -17   38.29    2.66
   2  -5 -17   39.74    2.51
   2  -5 -16  234.84   14.52
   2  -5 -16  285.60   14.42
   2  -5 -16  273.11   14.39
   2   5 -16  256.63   14.42
   2  -5 -16  286.62   14.32
   2   5 -16  275.00   14.85
   2  -5 -16  241.10   15.49
   2   5 -16  250.88   15.55
   2   5 -16  277.85   14.54
   2  -5 -16  278.31   14.52
  -2  -5  16  274.48   15.29
   2  -5 -15   39.83    2.50
   2  -5 -15   38.91    2.38
   2  -5 -15   33.05    2.61
  -2  -5  15   31.47    3.41
   2   5 -15   28.22    3.81
   2  -5 -15   29.36    3.76
   2  -5 -15   32.16    2.81
   2   5 -15   34.03    2.79
   2   5 -15   35.14    3.59
   2   5 -14    2.69    1.61
   2  -5 -14    4.52    1.73
  -2  -5  14    2.99    2.04
   2  -5 -14    5.59    2.67
   2  -5 -14    3.00    1.00
   2  -5 -14    3.16    1.27
   2   5 -14    0.72    2.49
   2  -5 -14    3.35    2.42
   2  -5 -14    4.69    1.45
   2  -5 -13    0.25    1.34
   2   5 -13    1.86    1.82
   2   5 -13   -1.79    1.72
   2  -5 -13   -0.46    1.63
  -2  -5  13    2.75    1.90
   2   5 -13    0.59    2.43
   2  -5 -13   -2.09    2.42
   2  -5 -13    0.46    1.11
   2  -5 -13    1.47    1.69
   2   5 -13    1.55    2.23
   2  -5 -13    0.22    2.28
   2  -5 -13    0.14    1.87
   2  -5 -12 1754.07   85.19
   2   5 -12 1750.23   85.16
   2   5 -12 1690.92   85.19
   2   5 -12 1580.46   84.71
  -2  -5  12 1628.76   85.22
   2  -5 -12 1549.05   84.69
   2  -5 -12 1575.68   84.85
   2   5 -12 1696.24   84.77
   2  -5 -12 1646.57   84.66
   2  -5 -12 1607.79   84.56
   2   5 -12 1653.80   85.47
   2  -5 -12 1668.46   85.50
   2  -5 -12 1572.82   84.62
  -2  -5  12 1596.40   84.55
   2  -5 -12 1687.98   84.78
   2  -5 -11   11.87    1.56
  -2  -5  11   18.96    2.26
   2   5 -11   13.38    1.57
   2  -5 -11   14.84    2.25
   2   5 -11   18.98    2.36
   2  -5 -11   15.78    1.84
   2  -5 -11   15.35    1.35
   2  -5 -11   13.56    2.60
   2   5 -11   15.83    2.53
   2  -5 -11   13.41    2.23
   2   5 -11   18.16    2.23
   2  -5 -11   14.12    1.97
   2  -5 -10   20.67    2.07
   2   5 -10   29.15    2.82
   2  -5 -10   25.67    2.81
   2  -5 -10   25.67    2.16
   2   5 -10   24.64    2.51
  -2  -5  10   24.55    1.98
   2  -5 -10   28.47    2.36
  -2  -5  10   20.90    2.39
   2  -5 -10   25.51    2.47
  -2  -5   9   24.94    2.08
   2   5  -9   27.45    2.60
   2  -5  -9   23.24    2.31
   2   5  -9   18.94    2.64
   2  -5  -9   19.85    2.71
  -2  -5   8   57.34    4.15
  -2   5   8   62.48    3.70
   2  -5  -8   70.18    4.12
  -2  -5   8   70.63    3.99
   2   5  -8   68.53    4.30
   2   5  -8   65.68    3.61
   2  -5  -8   60.77    4.30
   2   5  -8   67.04    4.31
   2   5  -7    1.72    1.65
   2  -5  -7   -1.14    1.73
  -2  -5   7    0.60    1.36
  -2   5   7    1.94    0.94
  -2  -5   7    2.58    1.62
   2   5  -6   32.60    2.65
   2  -5  -6   35.45    2.73
  -2  -5   6   39.98    2.67
  -2   5   6   38.22    2.35
  -2  -5   6   34.40    2.77
  -2   5   6   35.31    3.14
   2  -5  -5    7.80    1.44
  -2   5   5    6.75    1.21
  -2   5   5    6.80    2.59
   2  -5  -4  274.98   14.74
  -2   5   4  282.45   14.67
  -2   5   4  261.55   15.16
  -2   5   3    6.82    1.40
   2  -5  -3    7.31    1.36
  -2   5   3    6.38    0.58
  -2  -5   3    6.92    0.63
  -2   5   3    7.41    3.37
  -2  -5   2   24.99    2.48
   2  -5  -2   30.85    2.42
   2  -5  -2   25.25    1.96
  -2   5   2   25.50    2.07
  -2  -5   2   26.59    1.52
  -2   5   2   27.04    1.52
  -2   5   2   24.13    4.17
  -2  -5   1   29.36    2.86
   2  -5  -1   34.97    2.68
  -2   5   1   34.31    2.53
   2  -5  -1   34.83    2.31
  -2   5   1   30.60    4.65
   2  -5   0  826.69   42.73
  -2   5   0  801.28   42.71
   2  -5   1   39.91    2.73
  -2  -5  -1   36.20    2.65
  -2   5  -1   37.62    2.69
  -2   5  -1   26.11    5.07
   2   5   1   27.18    3.40
   2  -5   2 1234.02   59.58
  -2  -5  -2 1243.60   59.62
  -2   5  -2  954.93   60.20
   2   5   2 1063.81   59.41
   2  -5   3    5.28    1.60
  -2  -5  -3    3.47    1.46
  -2  -5  -3    5.33    1.52
  -2   5  -4  635.04   32.56
  -2  -5  -4  626.41   32.57
  -2   5  -4  534.08   33.36
   2  -5   4  626.42   32.50
  -2  -5  -4  641.29   32.54
  -2  -5  -4  592.07   32.30
   2  -5   5   17.34    2.02
  -2   5  -5   10.92    4.71
  -2   5  -5   12.71    2.25
  -2   5  -5   15.69    2.16
  -2  -5  -5   15.68    2.18
  -2   5  -5   13.45    2.04
  -2  -5  -5   16.97    2.04
  -2  -5  -6   43.17    3.18
  -2   5  -6   34.22    3.05
   2  -5   6   51.08    3.28
  -2   5  -6   42.07    5.60
  -2  -5  -6   45.79    2.84
  -2  -5  -6   39.56    2.64
  -2  -5  -6   46.08    2.73
  -2  -5  -6   39.57    2.65
  -2  -5  -6   39.53    2.54
  -2   5  -6   42.62    3.44
  -2  -5  -6   46.53    2.91
  -2  -5  -6   45.93    3.53
  -2  -5  -6   40.44    2.81
  -2  -5  -6   41.61    2.72
  -2  -5  -6   45.37    2.91
  -2  -5  -6   43.80    2.78
  -2  -5  -6   48.56    2.70
  -2  -5  -6   49.04    3.03
  -2   5  -7   56.10    3.68
   2  -5   7   52.88    3.80
  -2   5  -7   44.37    5.94
  -2  -5  -7   54.00    3.38
  -2  -5  -7   53.56    3.26
  -2  -5  -7   54.17    3.17
  -2  -5  -7   54.04    3.20
  -2   5  -7   56.49    3.24
  -2  -5  -7   50.44    3.09
  -2   5  -7   48.84    4.06
  -2  -5  -7   44.56    4.14
  -2  -5  -7   58.29    3.24
  -2  -5  -7   47.50    3.32
  -2  -5  -7   48.81    3.22
  -2  -5  -7   50.33    3.35
  -2   5  -7   49.75    3.33
  -2  -5  -7   52.28    3.48
  -2  -5  -7   55.01    3.65
   2  -5   8  217.10   13.06
  -2  -5  -8  242.52   12.58
  -2  -5  -8  223.31   13.45
  -2   5  -8  219.56   13.39
  -2   5  -8  220.81   12.82
  -2  -5  -8  254.95   12.75
  -2  -5  -8  244.46   12.58
  -2  -5  -8  236.33   12.53
  -2   5  -8  235.84   12.59
  -2  -5  -8  238.54   12.60
  -2  -5  -8  232.00   12.52
  -2  -5  -8  255.06   12.67
  -2   5  -8  239.64   12.56
  -2  -5  -8  220.60   12.48
  -2  -5  -8  231.83   12.52
  -2  -5  -8  232.03   12.47
  -2  -5  -8  232.83   12.56
  -2  -5  -9   14.74    1.75
  -2   5  -9   14.22    1.66
  -2  -5  -9   13.98    1.69
  -2  -5  -9   17.14    1.62
   2  -5   9   10.86    2.20
  -2   5  -9   12.36    2.86
  -2   5  -9   14.49    2.85
  -2  -5  -9   12.10    1.65
  -2  -5  -9   11.66    1.94
  -2  -5  -9   12.02    1.70
  -2   5  -9   10.91    1.95
  -2  -5  -9   10.74    2.18
  -2  -5  -9   14.07    2.50
  -2   5 -10    1.82    1.42
  -2  -5 -10    3.01    1.40
  -2  -5 -10    2.53    1.43
  -2  -5 -10    1.90    1.46
  -2  -5 -10    3.17    1.77
  -2   5 -10    3.53    1.76
  -2  -5 -10    1.53    1.60
  -2   5 -10    3.93    2.76
  -2   5 -10    4.87    2.85
  -2  -5 -11   15.06    1.74
  -2   5 -11   12.33    1.78
  -2   5 -11   11.10    2.06
  -2  -5 -11   12.69    1.71
  -2  -5 -11   11.56    2.08
  -2  -5 -11   12.61    1.76
  -2  -5 -11   11.36    1.92
  -2   5 -11   14.28    3.12
  -2   5 -11   15.60    3.07
  -2  -5 -12  128.68    7.13
  -2   5 -12  139.55    7.17
  -2  -5 -12  128.70    6.99
  -2  -5 -12  132.85    7.14
  -2  -5 -12  133.96    6.96
  -2   5 -12  120.22    7.03
  -2   5 -12   99.99    7.20
  -2   5 -12  132.47    7.56
  -2   5 -12  113.42    7.41
  -2   5 -13    7.09    1.81
  -2  -5 -13    6.31    1.97
  -2  -5 -13    6.00    1.77
  -2  -5 -13    8.21    1.53
  -2   5 -13    8.22    2.76
  -2  -5 -14  251.46   13.17
  -2   5 -14  259.60   13.14
  -2   5 -14  224.02   13.11
  -2  -5 -14  250.37   13.04
  -2   5 -14  242.96   13.32
  -2   5 -15    7.34    1.31
  -2  -5 -15    7.39    1.38
  -2   5 -15    9.32    1.37
  -2  -5 -15    7.48    1.30
  -2  -5 -16    3.58    0.93
  -2   5 -16    4.09    0.94
   2  -6 -21    5.02    0.79
   2  -6 -20   34.58    2.10
   2  -6 -20   34.96    2.18
   2   6 -20   35.19    2.56
   2  -6 -19    0.99    1.17
   2  -6 -19    2.09    1.14
   2   6 -19    2.26    2.05
   2  -6 -18    8.05    1.40
   2   6 -18   10.63    1.53
   2  -6 -18   11.46    1.46
   2   6 -18   10.77    2.51
   2   6 -18   10.73    2.39
   2  -6 -17    1.26    1.34
   2   6 -17    3.97    1.56
   2  -6 -17    0.49    1.52
   2  -6 -17    0.51    1.41
   2   6 -17   -1.35    2.59
   2  -6 -16  226.21   12.22
   2   6 -16  233.90   12.23
   2   6 -16  198.40   12.17
   2  -6 -16  239.66   12.23
   2  -6 -16  234.23   12.16
   2  -6 -16  236.42   12.18
  -2  -6  15   17.78    2.62
   2   6 -15   15.41    2.94
   2   6 -15    9.05    1.60
   2  -6 -15   14.69    1.64
   2  -6 -15   13.37    1.44
   2  -6 -15   11.94    1.85
   2  -6 -15    9.43    2.55
   2   6 -15   13.06    1.85
   2  -6 -15   16.06    1.76
   2  -6 -14    1.84    1.34
   2   6 -14   -1.61    1.57
   2  -6 -14    2.21    1.76
   2   6 -14    1.59    1.81
  -2  -6  14    2.13    2.12
   2   6 -14    0.42    2.68
   2  -6 -14    2.43    2.45
   2  -6 -14   -0.13    1.21
   2  -6 -14    1.04    1.76
   2   6 -14    1.05    2.07
   2  -6 -14    2.10    2.02
   2  -6 -14   -1.50    1.52
   2   6 -14    1.13    1.50
   2  -6 -14   -0.24    2.08
   2  -6 -13    0.24    1.28
   2   6 -13   -0.33    1.74
   2   6 -13   -0.16    1.89
   2  -6 -13    0.17    1.72
  -2  -6  13    0.14    0.91
  -2  -6  13   -0.36    1.96
   2   6 -13    2.46    2.56
   2  -6 -13   -1.18    2.27
   2  -6 -13    0.93    1.78
   2  -6 -13    0.04    1.17
   2   6 -13   -2.32    2.01
   2  -6 -13    1.75    2.01
   2   6 -13    1.14    1.48
   2  -6 -13    0.71    2.08
   2   6 -12  126.56    7.11
   2  -6 -12  118.59    7.07
  -2  -6  12  121.80    7.16
   2  -6 -12  115.73    6.83
   2   6 -12  113.21    6.74
   2   6 -12  130.91    6.88
   2  -6 -12  117.13    6.58
   2  -6 -12  114.98    6.40
   2  -6 -12  116.50    6.34
   2  -6 -12  114.81    7.22
   2   6 -12  114.62    7.19
   2  -6 -12  119.47    6.82
  -2  -6  12  111.70    6.32
   2  -6 -11   11.72    1.35
   2  -6 -11   15.34    2.02
   2   6 -11   11.79    2.23
  -2  -6  11   12.23    2.15
   2   6 -11   12.81    2.20
   2  -6 -11    9.55    1.82
   2  -6 -11    9.58    2.17
   2   6 -11   14.62    2.34
   2  -6 -11   11.87    1.22
   2  -6 -11    9.86    1.10
   2  -6 -11    7.91    2.16
   2   6 -11   13.57    2.20
   2  -6 -11    5.76    2.26
  -2  -6  10    1.81    1.73
   2   6 -10    2.32    1.99
   2  -6 -10    5.48    1.84
   2   6 -10    1.09    1.88
   2  -6 -10    2.18    0.83
   2  -6 -10    3.29    1.75
   2  -6 -10    1.33    1.69
   2   6 -10    4.03    1.74
   2  -6 -10    1.56    1.47
  -2  -6  10    3.79    1.31
   2   6 -10    1.91    1.82
   2   6  -9   -1.14    1.61
   2  -6  -9   -0.23    1.66
  -2  -6   9    0.38    1.70
   2   6  -9    0.10    1.90
   2   6  -9    1.80    1.93
  -2  -6   9    2.04    1.34
   2  -6  -9    2.47    1.58
   2   6  -8 1876.13   99.93
   2  -6  -8 1850.01   99.93
  -2  -6   8 1981.29  100.09
   2   6  -8 1861.12  100.11
   2  -6  -8 1961.65  100.03
  -2  -6   8 1959.39   99.95
   2   6  -7    2.08    1.33
   2  -6  -7    1.23    1.39
  -2  -6   7    2.28    1.85
  -2   6   7    5.50    2.33
  -2  -6   7    2.47    1.53
  -2   6   7    3.23    1.02
   2   6  -6  128.07    7.45
   2  -6  -6  132.44    7.51
  -2  -6   6  138.21    7.85
  -2   6   6  148.95    7.49
  -2  -6   6  139.78    7.74
   2  -6  -6  140.72    7.71
  -2   6   6  134.21    8.02
   2  -6  -5    6.60    1.04
  -2   6   5    7.59    1.27
   2  -6  -5    7.81    1.54
  -2   6   5    6.13    2.78
  -2  -6   4   65.91    3.33
  -2   6   4   85.52    5.11
   2  -6  -4  101.55    4.09
  -2   6   4  100.19    3.94
  -2   6   3    1.95    3.39
   2  -6  -3    1.00    1.23
  -2   6   3    1.25    1.24
  -2   6   2  462.76   28.06
   2  -6  -2  536.57   27.62
   2  -6  -2  510.54   27.44
  -2   6   2  542.87   27.48
  -2   6   1    0.19    4.07
   2  -6  -1   -0.27    1.66
   2  -6  -1    0.19    1.15
  -2   6   1    0.31    1.37
   2  -6   0  193.00   10.46
  -2   6   0  186.28   10.38
   2  -6   1   21.11    2.26
   2   6   1   17.77    3.23
  -2   6  -2  274.63   18.36
   2   6   2  290.12   17.21
   2  -6   2  337.50   17.32
  -2  -6  -2  366.50   17.39
  -2   6  -3    1.30    4.60
  -2  -6  -3    1.09    1.53
   2  -6   3    4.18    1.64
   2  -6   4  448.20   22.72
  -2   6  -4  381.05   22.39
  -2   6  -4  379.74   23.78
  -2   6  -4  425.35   22.36
  -2  -6  -4  442.85   22.45
  -2  -6  -4  471.06   22.79
  -2   6  -5   12.46    2.19
  -2  -6  -5   13.17    2.04
   2  -6   5   16.22    2.12
  -2   6  -5   13.78    5.16
  -2   6  -5   15.10    2.43
  -2  -6  -5   16.71    1.45
  -2  -6  -5   12.87    2.01
  -2   6  -5   15.56    2.26
  -2  -6  -5   15.74    1.55
  -2  -6  -5   13.49    1.55
  -2  -6  -5   14.49    2.27
  -2  -6  -5   14.72    1.91
  -2  -6  -5   14.99    1.77
  -2   6  -6  454.58   24.23
   2  -6   6  460.46   24.25
  -2  -6  -6  392.62   23.75
  -2   6  -6  434.81   23.91
  -2   6  -6  399.68   25.33
  -2  -6  -6  456.43   23.70
  -2   6  -6  467.68   23.68
  -2  -6  -6  456.61   23.70
  -2  -6  -6  463.34   23.67
  -2   6  -6  440.16   23.87
  -2  -6  -6  431.16   23.74
  -2  -6  -6  460.96   23.73
  -2  -6  -6  441.64   23.71
  -2  -6  -6  495.48   23.78
  -2  -6  -6  431.92   23.74
  -2  -6  -6  488.63   23.82
  -2  -6  -7    0.79    1.23
  -2   6  -7    1.42    1.76
   2  -6   7    0.44    1.77
  -2   6  -7    0.99    4.74
  -2  -6  -7    0.88    1.67
  -2   6  -7    3.13    2.41
  -2  -6  -7    1.61    1.23
  -2  -6  -7    1.13    1.26
  -2   6  -7    0.74    1.21
  -2   6  -7    1.21    2.40
  -2  -6  -7    3.66    1.90
  -2   6  -7    1.43    2.34
  -2  -6  -7    2.31    1.31
  -2  -6  -7    0.59    1.59
  -2  -6  -7    0.14    1.31
  -2  -6  -7    2.92    1.72
  -2  -6  -7    1.54    2.02
  -2  -6  -8  635.47   34.13
  -2   6  -8  612.00   34.28
  -2  -6  -8  644.57   34.04
  -2  -6  -8  645.27   34.11
  -2  -6  -8  653.43   34.09
  -2   6  -8  670.93   34.14
  -2  -6  -8  637.91   34.07
  -2  -6  -8  653.47   34.12
  -2  -6  -8  654.04   34.11
  -2  -6  -8  693.09   34.19
  -2  -6  -8  649.66   34.11
  -2   6  -8  659.60   34.10
   2  -6   8  630.51   34.69
   2  -6   9    0.68    1.88
  -2  -6  -9   -0.04    1.40
  -2   6  -9    1.19    1.41
  -2  -6  -9    0.80    1.52
  -2  -6  -9   -0.77    1.56
  -2  -6  -9    1.96    1.47
  -2   6  -9    1.43    1.59
  -2  -6  -9    0.32    1.43
  -2  -6  -9    0.27    1.48
  -2   6  -9    0.71    2.73
  -2  -6  -9    0.17    1.78
  -2  -6 -10  168.29    8.98
  -2  -6 -10  164.65    9.06
  -2   6 -10  176.08    9.07
  -2   6 -10  155.30    9.03
  -2  -6 -10  165.13    9.06
  -2  -6 -10  161.77    9.03
  -2  -6 -10  167.25    8.96
  -2   6 -10  169.57    9.44
  -2   6 -11   12.60    1.65
  -2  -6 -11   12.72    1.77
  -2  -6 -11   10.84    1.58
  -2  -6 -11    9.77    1.78
  -2  -6 -11    8.99    1.56
  -2   6 -11   10.45    1.79
  -2  -6 -11    9.69    1.75
  -2   6 -11   10.64    2.90
  -2   6 -11   10.65    2.87
  -2   6 -12   29.19    2.32
  -2  -6 -12   30.72    2.34
  -2   6 -12   27.97    2.25
  -2  -6 -12   30.10    2.28
  -2  -6 -12   32.96    2.19
  -2  -6 -12   25.11    2.30
  -2   6 -12   30.35    3.21
  -2   6 -12   19.90    2.86
  -2   6 -12   29.29    3.20
  -2   6 -13    1.57    1.42
  -2  -6 -13    2.67    1.28
  -2   6 -13    2.75    1.88
  -2   6 -13    1.54    2.39
  -2  -6 -14   58.66    3.48
  -2   6 -14   48.75    3.38
  -2  -6 -14   58.02    3.43
  -2   6 -14   56.98    3.80
  -2  -6 -15    2.31    1.18
  -2   6 -15   -0.85    1.10
   2  -7 -20   11.92    1.15
   2   7 -20   15.42    1.58
   2   7 -19    6.90    1.00
   2  -7 -19    6.05    1.15
   2  -7 -19    6.30    1.17
   2  -7 -19    6.44    1.11
   2  -7 -18   28.22    1.98
   2  -7 -18   24.48    1.95
   2   7 -18   26.86    1.86
   2   7 -18   26.99    2.65
   2   7 -17    3.92    2.48
   2   7 -17    2.01    1.17
   2  -7 -17    1.73    1.26
   2  -7 -17    1.65    1.28
   2  -7 -16  110.25    6.00
   2  -7 -16  109.32    5.96
   2   7 -16   99.83    5.97
   2   7 -16  113.06    6.53
   2   7 -15   17.79    2.95
   2   7 -15   16.35    1.77
   2  -7 -15   17.90    1.81
   2  -7 -15   17.44    1.72
   2   7 -15   14.63    2.93
  -2  -7  15   18.13    2.69
   2   7 -14    4.36    1.94
  -2  -7  14    0.64    0.91
   2  -7 -14    0.71    1.73
  -2  -7  14    1.59    2.05
   2   7 -14   -2.21    5.85
   2  -7 -14   -1.46    2.30
   2   7 -14    2.11    2.68
   2  -7 -14    1.63    1.21
   2  -7 -14    3.94    1.87
   2  -7 -14    3.52    1.30
   2  -7 -14    2.35    2.14
   2   7 -13   24.57    3.02
   2   7 -13   22.10    2.97
   2  -7 -13   25.05    2.87
  -2  -7  13   29.13    3.05
   2   7 -13   27.43    6.35
   2  -7 -13   33.29    2.61
   2   7 -13   27.28    3.21
   2  -7 -13   22.92    2.84
   2  -7 -13   27.67    2.11
   2  -7 -13   28.03    2.04
  -2  -7  13   25.12    1.89
   2  -7 -13   24.93    2.88
   2  -7 -12  754.85   37.30
   2   7 -12  757.73   37.30
   2  -7 -12  610.74   36.73
  -2  -7  12  702.00   37.30
   2   7 -12  726.50   36.78
   2  -7 -12  705.75   36.65
   2   7 -12  691.23   36.69
   2  -7 -12  705.48   36.50
   2  -7 -12  719.11   36.54
   2  -7 -12  710.06   36.53
   2  -7 -12  638.07   37.07
   2  -7 -12  607.13   36.74
  -2  -7  12  725.81   36.51
   2  -7 -11    2.61    1.11
   2  -7 -11    4.07    1.79
  -2  -7  11    1.20    1.00
   2   7 -11    1.93    2.02
  -2  -7  11    1.68    1.95
  -2   7  11    3.31    1.12
   2  -7 -11    1.13    1.74
   2  -7 -11    0.99    1.93
   2   7 -11    3.67    2.29
   2   7 -11    4.46    2.15
   2  -7 -11    0.98    0.91
   2  -7 -11    2.97    1.03
   2  -7 -11    0.48    1.93
   2  -7 -11    1.08    1.62
   2  -7 -11    2.24    2.21
   2   7 -10   17.15    2.41
  -2  -7  10   17.80    1.91
   2  -7 -10   21.62    2.23
   2   7 -10   17.36    1.54
   2   7 -10   16.25    2.32
   2  -7 -10   15.74    2.04
   2   7 -10   16.74    2.17
  -2  -7  10   20.25    2.38
   2  -7 -10   16.66    1.37
   2  -7 -10   17.01    1.32
   2  -7 -10   12.95    1.85
   2  -7 -10   15.99    1.42
  -2  -7   9    2.18    1.85
   2   7  -9   -0.38    2.00
   2  -7  -9    2.98    1.62
   2   7  -9    1.69    1.77
   2  -7  -9    1.97    0.80
   2  -7  -9    1.54    1.18
   2   7  -9    2.33    1.14
  -2  -7   9    2.84    1.42
   2   7  -9    2.21    2.06
   2  -7  -9    2.80    1.58
   2   7  -8    5.48    1.72
  -2  -7   8    8.81    1.93
   2  -7  -8    5.20    1.85
   2  -7  -8    4.68    1.15
  -2  -7   8    7.74    1.65
  -2   7   7   70.49    5.04
  -2  -7   7   74.37    4.93
  -2  -7   7   74.29    4.70
  -2   7   6    7.18    2.57
  -2  -7   6    7.40    2.00
  -2   7   6    7.31    1.17
   2  -7  -6    2.52    1.49
  -2  -7   6    3.73    1.70
  -2   7   5   23.43    3.39
   2  -7  -5   21.27    2.15
  -2   7   5   20.99    1.83
  -2   7   4  362.00   21.22
  -2   7   4  407.35   20.69
   2  -7  -4  382.74   20.78
  -2   7   3    6.79    3.62
  -2   7   3    9.01    1.55
   2  -7  -3    7.08    1.56
  -2   7   2  148.09   10.45
   2  -7  -2  157.52    9.58
  -2   7   2  184.39    9.41
   2  -7  -2  172.42    9.39
  -2   7   1   17.71    4.39
   2  -7  -1   16.75    2.38
  -2   7   1   22.41    2.09
  -2   7   0  390.47   24.06
   2   7   0  358.79   23.49
   2  -7   1   13.31    2.19
   2   7   1   17.14    3.15
   2  -7   2  748.85   36.99
  -2   7  -2  589.30   37.76
  -2   7  -3    2.36    2.06
  -2   7  -3    0.77    1.94
  -2   7  -3    0.29    4.70
  -2  -7  -3    1.84    2.22
  -2   7  -3    1.86    1.88
  -2   7  -3    0.34    1.77
   2  -7   3    3.56    1.77
  -2  -7  -3    1.53    1.92
  -2  -7  -3    1.07    1.66
  -2   7  -4  275.32   17.36
  -2   7  -4  289.54   15.59
  -2  -7  -4  304.38   15.38
  -2  -7  -4  266.15   15.48
  -2   7  -4  281.16   15.52
  -2  -7  -4  292.32   15.54
  -2   7  -4  281.78   15.55
   2  -7   4  308.19   15.97
  -2  -7  -4  289.16   15.65
  -2  -7  -4  315.38   15.52
  -2  -7  -5    1.15    0.99
   2  -7   5    3.11    1.40
   2  -7   5    2.26    1.69
  -2   7  -5    1.54    2.28
  -2   7  -5    1.01    4.81
  -2   7  -5    2.66    0.97
  -2  -7  -5    2.13    1.18
  -2  -7  -5    2.16    1.17
  -2   7  -5    3.55    2.06
  -2  -7  -5    2.82    1.93
  -2  -7  -5    1.95    1.27
  -2  -7  -5    1.27    1.49
  -2  -7  -5    1.38    2.10
  -2   7  -6   27.12    2.89
   2  -7   6   31.25    2.85
  -2   7  -6   27.37    5.65
  -2   7  -6   27.13    3.12
  -2  -7  -6   26.81    2.10
  -2  -7  -6   31.83    2.10
  -2  -7  -6   28.24    2.04
  -2   7  -6   29.11    1.99
  -2   7  -6   32.03    2.89
  -2  -7  -6   32.12    2.62
  -2  -7  -6   28.32    2.33
  -2  -7  -6   30.62    2.17
  -2  -7  -6   33.71    2.38
  -2  -7  -6   33.26    2.90
  -2  -7  -7    0.13    1.15
  -2   7  -7    1.04    1.86
   2  -7   7   -1.29    1.82
  -2  -7  -7    1.94    1.78
  -2   7  -7    1.23    2.68
  -2   7  -7   -0.36    5.02
  -2  -7  -7    1.19    1.28
  -2  -7  -7    0.37    1.22
  -2   7  -7    1.10    1.18
  -2   7  -7    2.10    2.46
  -2  -7  -7   -1.23    1.93
  -2   7  -7    0.66    2.27
  -2  -7  -7    1.04    1.28
  -2  -7  -7    0.29    1.59
  -2  -7  -7    1.99    1.70
  -2   7  -8   30.49    5.25
  -2   7  -8   18.84    3.09
  -2  -7  -8   21.59    2.25
  -2  -7  -8   22.69    1.86
  -2   7  -8   23.92    1.88
  -2  -7  -8   21.74    1.95
  -2  -7  -8   23.08    1.88
  -2   7  -8   23.70    2.86
  -2   7  -8   23.88    2.98
  -2  -7  -8   20.62    2.12
  -2  -7  -8   21.73    1.89
   2  -7   8   20.39    2.57
  -2   7  -9   59.64    4.57
  -2   7  -9   66.66    4.66
  -2   7  -9   66.26    3.87
  -2  -7  -9   63.60    3.91
  -2  -7  -9   64.47    3.87
  -2  -7  -9   62.61    3.81
  -2  -7  -9   64.25    3.97
  -2  -7  -9   56.36    3.78
  -2  -7  -9   66.13    4.06
  -2  -7 -10   37.40    2.54
  -2   7 -10   33.17    3.51
  -2   7 -10   36.75    2.63
  -2  -7 -10   40.20    2.58
  -2  -7 -10   38.32    2.70
  -2  -7 -10   39.28    2.65
  -2   7 -11    7.69    2.70
  -2   7 -11    8.36    1.46
  -2  -7 -11    7.37    1.63
  -2  -7 -11    9.53    1.46
  -2  -7 -11    7.55    1.55
  -2   7 -12   43.35    3.34
  -2  -7 -12   37.16    2.58
  -2  -7 -12   39.31    2.62
  -2   7 -12   37.47    2.52
  -2   7 -13   11.67    2.38
  -2   7 -13    6.65    1.97
  -2  -7 -13   12.03    1.54
  -2   7 -14  125.64    6.62
  -2  -7 -14  118.32    6.40
  -2   7 -14   99.73    6.40
  -2  -7 -14  109.83    6.44
  -2  -7 -14  134.30    6.42
  -2   7 -15    0.20    1.35
  -2  -7 -15    0.71    0.91
  -2  -7 -15    0.57    1.01
  -2   7 -15   -0.29    0.96
  -2  -7 -15    1.27    1.00
   2  -8 -20  108.22    5.77
   2  -8 -19   44.28    2.69
   2  -8 -19   43.31    2.66
   2  -8 -19   42.22    2.65
   2   8 -19   49.21    2.61
   2  -8 -18   40.55    2.52
   2  -8 -18   40.41    2.51
   2   8 -18   40.64    2.46
   2   8 -18   41.38    2.97
   2   8 -18   42.10    3.00
   2   8 -17   22.81    1.94
   2  -8 -17   29.77    2.01
   2  -8 -17   27.26    1.98
   2   8 -17   33.79    2.81
   2   8 -17   26.68    2.79
   2  -8 -16    4.52    1.24
   2  -8 -16    4.59    1.28
   2   8 -16    5.21    1.23
   2   8 -16    7.05    2.33
   2   8 -16    6.26    2.38
   2   8 -15   12.69    1.56
   2  -8 -15   12.84    1.50
   2   8 -15    9.15    2.54
   2  -8 -15   11.85    1.48
  -2  -8  15   10.42    1.16
   2   8 -14    9.34    2.16
   2  -8 -14    6.77    1.95
  -2  -8  14   10.54    1.18
  -2  -8  14    8.56    2.36
   2  -8 -14   13.92    2.22
   2   8 -14   17.38    5.49
   2   8 -14   12.60    2.75
   2   8 -14    8.37    2.27
   2  -8 -14   11.19    1.40
   2  -8 -14   12.00    2.06
   2   8 -14   13.01    2.59
   2  -8 -14   10.00    1.44
   2  -8 -14   13.21    2.26
   2   8 -13    4.68    2.06
   2  -8 -13    5.69    2.02
   2   8 -13   10.38    2.32
  -2  -8  13    7.80    1.17
  -2  -8  13    8.40    2.47
   2   8 -13    9.31    2.36
   2   8 -13    9.04    5.78
   2  -8 -13    6.35    2.11
   2   8 -13    6.49    2.66
   2  -8 -13   11.60    2.05
   2  -8 -13    6.95    1.30
   2   8 -13   10.53    2.47
   2  -8 -13    8.03    1.32
   2  -8 -13    6.98    2.31
   2  -8 -12   48.48    4.00
   2   8 -12   51.82    4.19
   2   8 -12   56.30    3.82
   2   8 -12   53.79    4.00
   2   8 -12   51.66    7.13
   2  -8 -12   59.15    3.65
  -2  -8  12   55.63    4.24
  -2   8  12   46.39    3.20
   2  -8 -12   55.11    3.66
   2  -8 -12   52.44    3.15
   2  -8 -12   56.51    3.18
  -2  -8  12   51.81    3.15
   2  -8 -12   53.06    3.92
   2   8 -11    0.89    2.15
   2  -8 -11    1.36    1.83
  -2  -8  11    2.43    1.11
   2   8 -11    4.24    2.24
   2   8 -11    1.31    2.44
   2  -8 -11    2.02    1.84
   2  -8 -11    1.74    1.80
  -2   8  11    2.29    1.24
  -2  -8  11    3.67    2.24
   2  -8 -11    2.65    1.10
   2  -8 -11    1.37    1.10
   2  -8 -11    1.70    2.25
   2  -8 -10   37.00    2.63
  -2  -8  10   32.46    3.14
   2  -8 -10   31.35    2.09
   2  -8 -10   34.16    2.10
  -2  -8  10   30.30    2.16
   2   8 -10   35.90    2.79
   2   8 -10   37.45    3.02
   2  -8 -10   30.82    2.94
  -2  -8  10   33.46    2.68
   2   8 -10   28.33    2.22
   2   8 -10   34.39    3.31
   2   8  -9    3.36    1.91
   2  -8  -9    3.60    1.57
  -2  -8   9    3.93    2.08
   2  -8  -9    2.25    0.98
  -2  -8   9    2.65    1.65
   2  -8  -9    3.59    1.66
  -2  -8   9    1.31    1.09
   2   8  -9    1.53    1.29
   2   8  -9    1.17    2.24
   2  -8  -8   74.12    4.42
   2   8  -8   78.57    4.40
   2   8  -8   73.22    4.50
   2   8  -8   69.93    4.12
  -2  -8   8   75.62    4.73
   2  -8  -8   69.59    4.27
  -2  -8   8   77.28    4.98
   2  -8  -7    2.79    1.85
  -2   8   7    1.78    2.43
   2   8  -7    3.63    1.91
  -2  -8   7    3.02    1.98
  -2  -8   7    1.64    1.67
   2  -8  -7    3.11    1.55
   2   8  -6  156.30    8.61
  -2   8   6  154.23    9.29
  -2  -8   6  165.11    9.18
  -2  -8   6  160.35    8.99
  -2   8   6  153.76    8.61
   2  -8  -6  159.56    8.97
  -2   8   5   37.28    4.10
   2   8  -5   39.08    2.64
  -2  -8   5   38.96    3.42
   2  -8  -5   34.43    2.92
  -2   8   5   36.25    2.67
  -2   8   4  639.02   37.75
  -2   8   4  713.13   37.22
   2  -8  -4  739.55   37.36
  -2   8   3  116.86    8.56
   2  -8  -3  127.05    7.40
  -2   8   3  132.98    7.39
  -2   8   2    9.98    4.06
   2  -8  -2   11.55    1.66
  -2   8   2   10.53    1.70
   2  -8  -1   33.22    3.01
   2   8  -1   24.83    4.36
  -2   8   1   28.23    4.75
   2  -8   0   93.94    5.65
  -2   8   0   80.43    7.12
  -2   8   0   88.38    5.06
   2   8   0   72.78    6.41
  -2  -8   0   91.46    5.29
   2  -8   1    8.80    2.06
   2   8   1    6.35    2.98
  -2   8  -1    6.24    1.84
  -2   8  -1    7.21    1.84
  -2   8  -2   15.32    4.84
  -2   8  -2   17.90    2.15
  -2   8  -2   18.21    2.01
   2  -8   2   26.03    2.51
  -2  -8  -2   19.72    2.17
  -2  -8  -2   20.69    2.21
  -2   8  -3    4.49    2.02
  -2   8  -3    4.19    4.68
  -2  -8  -3    5.73    1.18
  -2   8  -3    4.28    1.77
  -2   8  -3    3.59    1.95
  -2  -8  -3    4.54    2.29
   2  -8   3    4.18    1.87
  -2  -8  -3    3.15    1.76
  -2  -8  -3    4.30    1.98
   2  -8   4   30.73    2.72
  -2   8  -4   22.48    5.36
  -2   8  -4   28.67    2.75
  -2  -8  -4   25.12    1.86
  -2   8  -4   24.10    2.52
  -2  -8  -4   21.54    2.49
  -2  -8  -4   24.56    2.85
  -2   8  -4   25.19    2.44
  -2  -8  -4   21.24    2.56
  -2  -8  -4   27.57    2.31
  -2  -8  -4   23.83    2.46
  -2   8  -4   22.21    1.82
   2  -8   5   23.52    2.49
   2  -8   5   34.54    3.03
  -2   8  -5   29.74    3.04
  -2   8  -5   23.70    5.83
  -2  -8  -5   21.95    2.03
  -2  -8  -5   24.70    1.87
  -2   8  -5   24.72    2.86
  -2  -8  -5   27.84    2.77
  -2   8  -5   28.79    2.74
  -2  -8  -5   24.18    2.08
  -2  -8  -5   27.93    2.92
  -2  -8  -6    6.98    1.16
  -2   8  -6    7.62    2.17
   2  -8   6    8.76    2.03
  -2   8  -6    9.53    2.71
  -2   8  -6    6.66    4.99
  -2  -8  -6    7.38    1.33
  -2   8  -6    6.51    2.17
  -2  -8  -6    6.52    2.10
  -2  -8  -6    5.64    1.35
  -2  -8  -6    4.97    1.63
  -2  -8  -6    6.60    2.35
  -2   8  -7   19.72    2.73
   2  -8   7   19.19    2.62
  -2   8  -7   17.10    3.20
  -2  -8  -7   20.73    2.34
  -2   8  -7    8.65    5.25
  -2  -8  -7   21.25    1.75
  -2  -8  -7   19.41    1.86
  -2   8  -7   22.17    1.75
  -2   8  -7   18.24    2.71
  -2  -8  -7   18.83    2.48
  -2  -8  -7   18.77    2.07
  -2  -8  -7   23.64    2.86
  -2   8  -8   34.32    3.91
  -2   8  -8   42.51    5.94
  -2  -8  -8   38.06    3.15
  -2   8  -8   49.88    2.82
  -2  -8  -8   48.76    2.84
  -2  -8  -8   41.60    2.88
  -2   8  -8   45.19    3.56
  -2  -8  -8   45.99    3.03
   2  -8   8   40.19    3.62
  -2   8  -9    8.94    2.80
  -2   8  -9    8.29    2.62
  -2  -8  -9   11.85    1.98
  -2   8  -9   13.15    2.76
  -2   8  -9   13.54    1.50
  -2  -8  -9   11.79    1.65
  -2  -8  -9   11.33    1.82
  -2  -8  -9   11.83    1.55
  -2   8 -10  207.09   11.11
  -2   8 -10  209.23   11.06
  -2  -8 -10  199.75   10.77
  -2  -8 -10  189.69   10.73
  -2   8 -10  201.83   10.73
  -2   8 -11    7.86    2.47
  -2   8 -11    9.42    2.49
  -2   8 -11   11.75    1.34
  -2  -8 -11    9.79    1.57
  -2  -8 -11    8.51    1.44
   2  -8  11    7.92    1.07
  -2   8 -12   29.38    2.73
  -2   8 -12   24.53    2.57
  -2  -8 -12   23.30    2.03
  -2   8 -13   24.15    2.36
  -2  -8 -13   30.97    2.18
  -2  -8 -13   29.53    2.13
  -2  -8 -14   11.41    1.29
  -2  -8 -14   11.08    1.39
  -2  -8 -15    6.29    0.85
   2  -9 -19   -0.11    0.81
   2   9 -19   -0.80    0.78
   2  -9 -19    0.79    0.68
   2   9 -19    1.49    1.19
   2  -9 -18    2.82    0.89
   2   9 -18    1.74    0.77
   2  -9 -18    1.19    0.92
   2   9 -18    0.82    1.64
   2   9 -18    1.07    1.56
   2  -9 -17    0.10    0.99
   2   9 -17   -0.75    0.89
   2  -9 -17    1.32    1.06
   2   9 -17    2.15    1.92
   2   9 -17    2.59    1.82
   2   9 -16   52.25    3.05
   2  -9 -16   52.81    3.05
   2  -9 -16   47.34    3.05
   2   9 -16   53.49    3.60
   2  -9 -15   11.96    1.40
   2   9 -15   12.93    1.36
   2   9 -15   10.03    2.35
   2  -9 -15   13.24    1.99
   2  -9 -15    8.51    1.35
  -2  -9  15    8.62    1.09
   2  -9 -14   91.96    6.07
   2   9 -14   87.97    6.12
   2  -9 -14  108.80    6.08
   2  -9 -14  108.92    5.80
   2  -9 -14  112.44    5.80
   2   9 -14  107.62    6.22
  -2  -9  14  107.24    5.75
   2  -9 -14  102.51    6.18
   2  -9 -13    2.27    1.79
   2   9 -13    2.94    2.13
  -2  -9  13    0.89    1.03
  -2  -9  13    2.07    2.13
   2  -9 -13    1.12    1.91
   2   9 -13   -3.55    5.55
   2   9 -13    2.25    2.24
   2  -9 -13    0.75    1.81
   2   9 -13    1.32    2.54
   2  -9 -13    0.82    1.16
   2   9 -13   -1.25    2.24
   2  -9 -13    0.98    1.10
   2  -9 -13    0.41    2.07
   2   9 -12    9.69    2.32
   2  -9 -12    7.72    2.04
  -2  -9  12    9.39    1.24
  -2  -9  12    9.04    2.35
  -2   9  12    6.58    1.33
   2   9 -12    7.76    5.83
   2   9 -12    6.77    2.61
   2  -9 -12    9.13    1.84
   2  -9 -12    7.90    1.99
   2   9 -12   11.16    2.33
   2  -9 -12    9.55    1.26
   2   9 -12    8.58    2.21
   2  -9 -12   10.06    1.23
   2  -9 -12    7.59    2.24
   2   9 -11   26.68    3.16
   2  -9 -11   21.37    2.73
  -2  -9  11   24.60    3.04
  -2   9  11   21.82    2.01
   2  -9 -11   18.82    2.28
   2   9 -11   24.84    3.03
   2   9 -11   14.51    6.06
   2   9 -11   27.22    2.79
   2  -9 -11   24.17    2.53
   2  -9 -11   25.69    1.80
   2  -9 -11   24.78    1.82
   2   9 -11   21.29    2.62
  -2  -9  11   26.80    1.88
   2  -9 -11   15.83    2.70
   2  -9 -10  268.73   14.04
  -2  -9  10  271.06   14.80
   2   9 -10  294.49   14.10
   2  -9 -10  251.44   13.81
   2   9 -10  259.86   14.04
  -2  -9  10  274.42   13.89
  -2  -9  10  249.54   14.40
   2   9 -10  274.29   14.83
   2  -9 -10  260.15   14.66
   2   9 -10  249.71   13.85
   2   9  -9    1.69    1.88
   2  -9  -9    3.56    2.04
  -2  -9   9    1.12    2.09
   2   9  -9    1.68    2.17
  -2  -9   9    1.08    1.07
   2  -9  -9    0.83    1.72
   2   9  -9    2.25    1.30
  -2  -9   9    1.99    1.63
   2  -9  -9    1.86    1.51
   2   9  -9    2.16    1.92
   2   9  -8   32.37    2.96
   2   9  -8   35.76    2.76
  -2  -9   8   35.51    3.35
   2  -9  -8   31.33    2.46
   2  -9  -8   32.63    2.82
  -2  -9   8   37.52    2.33
  -2  -9   8   43.66    3.08
   2   9  -8   37.02    2.38
   2  -9  -7   28.76    2.67
  -2   9   7   27.15    3.37
   2   9  -7   30.63    2.76
  -2  -9   7   32.62    2.89
   2   9  -7   28.40    2.16
   2  -9  -7   30.85    2.81
  -2  -9   7   32.58    3.24
   2  -9  -7   29.71    2.21
   2   9  -6    9.13    2.07
  -2   9   6   10.42    2.88
   2   9  -6   10.29    1.76
  -2  -9   6    7.64    1.93
  -2  -9   6   10.44    1.23
   2  -9  -6    5.69    1.67
   2  -9  -6    9.46    1.37
  -2  -9   6    8.28    2.31
  -2   9   5   12.76    3.40
   2   9  -5   17.36    1.95
   2   9  -5   15.56    2.19
  -2  -9   5   14.62    1.49
  -2  -9   5   13.06    2.67
  -2  -9   5   20.25    2.42
   2  -9  -5   15.46    2.15
   2  -9  -4   74.76    4.96
   2   9  -4   73.92    4.67
  -2   9   4   79.53    4.52
   2   9  -4   83.19    4.55
  -2   9   4   78.68    5.98
   2   9  -3    9.06    1.86
  -2   9   3   14.54    3.86
   2   9  -3   10.69    4.52
  -2   9   3    6.65    1.66
   2   9  -3    7.84    1.55
   2   9  -2    2.27    1.36
  -2   9   2    2.49    3.74
   2   9  -2    2.97    4.15
  -2   9   2    2.18    1.58
  -2  -9   2    0.54    2.36
   2  -9  -1   15.92    2.49
  -2   9   1   19.05    2.03
  -2   9   1   16.13    4.36
   2   9  -1   18.66    4.28
  -2  -9   1   22.32    2.71
  -2   9   0  154.31   10.61
   2   9   0  135.16    9.88
  -2   9   0  164.79    8.77
   2  -9   0  166.66    9.41
  -2  -9   0  151.09    8.77
  -2  -9   0  161.29    8.90
  -2   9   0  169.17    8.73
  -2   9  -1    2.75    1.91
   2   9   1   -1.80    2.99
  -2  -9  -1    0.81    2.48
  -2   9  -1    1.35    1.83
   2  -9   1    1.27    2.03
  -2  -9  -1    1.33    1.97
  -2  -9  -1    2.36    1.73
   2  -9   2    7.85    2.09
  -2  -9  -2    7.67    1.22
  -2   9  -2    6.33    1.34
  -2  -9  -2    6.56    1.92
  -2  -9  -2    9.80    1.68
  -2  -9  -2    8.50    1.89
   2  -9   3    2.65    1.93
  -2   9  -3    2.23    2.09
  -2   9  -3    3.13    4.62
  -2  -9  -3    1.25    1.17
  -2   9  -3    3.43    1.82
  -2   9  -3    2.07    1.98
  -2   9  -3    4.55    1.28
  -2  -9  -3    1.91    1.90
  -2  -9  -3    2.40    1.80
   2  -9   4  119.38    7.26
  -2   9  -4  117.82    9.14
  -2   9  -4  129.16    6.83
  -2  -9  -4  122.48    6.41
  -2  -9  -4  110.24    6.71
  -2   9  -4  119.67    6.62
  -2   9  -4  124.43    6.74
  -2  -9  -4  103.25    6.97
  -2   9  -4  103.45    6.35
  -2  -9  -4  131.32    6.64
  -2  -9  -4  114.05    6.75
   2  -9   5    2.86    2.08
  -2   9  -5    2.42    2.49
  -2   9  -5    8.27    5.01
  -2  -9  -5    2.05    1.29
  -2   9  -5    5.49    2.25
  -2   9  -5    3.34    2.06
  -2  -9  -5    4.57    2.21
  -2  -9  -5    2.52    2.19
  -2   9  -5    3.82    1.32
  -2   9  -6   24.41    2.88
   2  -9   6   28.47    2.85
  -2   9  -6   26.18    3.08
  -2   9  -6   28.93    5.32
  -2   9  -6   25.47    1.69
  -2  -9  -6   22.37    1.88
  -2  -9  -6   18.96    1.68
  -2  -9  -6   19.99    2.59
  -2   9  -6   22.82    2.55
  -2   9  -6   24.56    2.71
  -2  -9  -6   21.40    2.12
  -2  -9  -6   25.33    2.69
  -2  -9  -7    0.48    1.02
  -2   9  -7   -0.53    2.05
   2  -9   7   -0.55    1.95
  -2   9  -7   -3.78    4.88
  -2  -9  -7   -1.28    1.91
  -2   9  -7   -0.34    2.77
  -2   9  -7    1.42    0.98
  -2  -9  -7   -1.11    1.31
  -2  -9  -7    0.11    2.09
  -2   9  -7   -0.14    2.41
  -2   9  -7   -1.98    2.17
  -2  -9  -7    0.49    1.54
  -2  -9  -7    1.69    2.20
  -2   9  -8   26.62    2.81
  -2  -9  -8   24.15    2.08
  -2  -9  -8   26.62    1.93
  -2   9  -8   28.47    1.89
  -2  -9  -8   26.70    2.22
  -2  -9  -8   22.68    2.45
  -2   9  -8   17.08    4.96
  -2   9  -8   21.69    3.28
  -2   9  -9   46.78    3.44
  -2  -9  -9   39.79    2.67
  -2  -9  -9   43.65    2.83
  -2   9  -9   43.16    2.61
  -2   9  -9   28.39    3.69
  -2  -9  -9   33.88    3.01
   2  -9  10   20.06    1.58
  -2   9 -10   23.15    2.76
  -2   9 -10   23.36    2.59
  -2  -9 -10   19.26    1.87
  -2  -9 -10   21.25    1.73
   2  -9  11    4.69    0.92
  -2   9 -11    5.62    2.29
  -2   9 -11    2.55    2.07
  -2   9 -11    6.69    2.19
  -2  -9 -11    6.10    1.37
  -2   9 -12   31.55    2.56
  -2   9 -12   33.67    2.63
  -2  -9 -12   27.59    2.15
  -2  -9 -12   31.51    2.15
  -2   9 -13   14.10    1.76
  -2   9 -13   16.79    1.96
  -2  -9 -13   19.29    1.53
  -2  -9 -13   17.06    1.50
  -2  -9 -14   12.12    1.14
  -2  -9 -14    9.34    1.04
   2  10 -18   -0.30    1.25
   2  10 -18    1.05    1.09
   2  10 -18    1.17    1.31
   2 -10 -17   -0.57    0.84
   2 -10 -17    0.66    0.86
   2  10 -17    0.22    1.53
   2  10 -16    4.96    0.92
   2 -10 -16    4.00    1.06
   2 -10 -16    1.96    0.95
  -2 -10  16    3.34    0.73
   2  10 -16    2.70    1.78
   2  10 -15   18.68    2.47
   2  10 -15   20.07    2.30
  -2 -10  15   16.50    1.40
   2  10 -15   20.50    1.56
   2 -10 -15   18.81    1.60
   2 -10 -15   19.29    1.54
   2 -10 -14   72.38    4.06
   2  10 -14   57.59    4.14
   2  10 -14   67.53    3.71
   2 -10 -14   63.34    3.68
   2 -10 -14   60.65    3.64
   2  10 -14   68.33    4.17
   2  10 -14   70.17    4.29
  -2 -10  14   59.05    3.62
   2 -10 -14   65.81    4.15
   2 -10 -13    4.98    2.03
   2  10 -13    3.35    2.22
   2 -10 -13    4.10    1.96
   2 -10 -13    1.59    1.13
   2  10 -13    3.53    2.34
   2  10 -13    3.05    2.10
   2 -10 -13    3.35    1.04
  -2 -10  13    1.54    1.04
  -2 -10  12   39.44    3.62
  -2  10  12   32.17    2.53
   2 -10 -12   40.79    2.77
   2  10 -12   45.43    3.21
   2  10 -12   30.77    3.42
   2  10 -12   52.62    6.60
   2 -10 -12   45.02    3.04
   2 -10 -12   35.77    2.33
   2 -10 -12   37.14    2.40
   2  10 -12   41.70    3.03
  -2 -10  12   39.41    2.42
   2 -10 -12   31.30    3.32
   2  10 -12   35.75    3.47
   2  10 -11    2.04    2.13
   2 -10 -11    3.36    2.00
   2  10 -11    0.91    5.77
   2 -10 -11    4.81    1.56
  -2  10  11    1.50    1.29
  -2 -10  11    1.68    2.13
   2  10 -11    2.37    1.95
   2 -10 -11    0.90    0.93
   2  10 -11    1.39    2.19
  -2 -10  11    2.36    1.13
   2 -10 -11   -0.96    1.82
   2  10 -10   10.98    2.03
  -2 -10  10   10.87    2.47
   2 -10 -10   13.14    1.67
   2  10 -10    6.83    5.42
   2  10 -10   12.02    2.24
   2  10 -10    8.68    2.53
  -2 -10  10   13.16    1.98
  -2 -10  10   11.34    1.36
   2 -10 -10    8.78    2.06
   2  10 -10   10.48    1.56
   2 -10  -9    7.77    2.21
   2  10  -9    5.76    1.84
  -2 -10   9    2.24    2.28
   2  10  -9    6.53    2.45
   2  10  -9    1.32    5.56
   2 -10  -9    6.72    1.51
   2  10  -9    5.37    2.04
   2  10  -9    3.02    2.42
  -2 -10   9    5.48    1.25
   2  10  -9    5.82    1.47
  -2 -10   9    8.24    1.92
   2 -10  -8    3.65    2.08
  -2 -10   8    4.61    2.25
   2 -10  -8    5.20    1.39
   2  10  -8    4.87    2.29
  -2 -10   8    3.23    1.16
   2  10  -8    3.58    1.40
  -2 -10   8    4.79    1.89
   2 -10  -7   26.18    2.78
  -2 -10   7   25.88    3.40
   2 -10  -7   32.25    2.94
   2  10  -7   30.37    2.27
  -2 -10   7   38.03    3.08
   2  10  -7   27.19    6.04
   2  10  -7   29.46    2.94
   2  10  -6   35.27    2.63
  -2  10   6   38.96    3.86
   2  10  -6   40.03    5.94
   2  10  -6   35.70    2.88
  -2 -10   6   35.76    3.44
   2 -10  -6   32.54    2.79
  -2 -10   6   31.36    2.21
  -2 -10   6   35.34    3.11
   2 -10  -6   30.38    2.91
  -2 -10   5    0.77    2.17
  -2  10   5   11.60    3.19
   2  10  -5    1.81    4.78
   2  10  -5    6.51    2.03
   2  10  -5    4.38    1.69
  -2 -10   5    7.93    2.02
  -2 -10   5    3.49    1.09
   2 -10  -5    4.83    1.75
   2  10  -4   17.15    1.84
   2  10  -4   16.28    2.18
  -2  10   4   18.59    3.67
  -2 -10   4   18.06    2.34
  -2 -10   4   13.25    1.36
  -2 -10   4   13.60    2.49
  -2 -10   3    2.48    2.42
   2 -10  -3    0.64    1.15
  -2 -10   3    1.89    1.00
  -2  10   3    3.31    3.70
   2  10  -3    1.92    1.52
   2  10  -3    0.65    1.81
   2  10  -3    2.56    4.56
  -2  10   3    1.09    1.66
  -2 -10   2   34.07    3.08
  -2 -10   2   29.15    2.04
  -2  10   2   30.14    4.84
   2  10  -2   34.57    2.33
   2  10  -2   25.83    5.05
  -2  10   2   34.60    2.53
  -2 -10   1    2.22    0.92
   2  10  -1    1.30    1.40
  -2  10   1    3.58    1.80
   2  10  -1   -0.26    3.94
  -2  10   1    6.79    4.05
  -2 -10   1    3.06    2.51
  -2 -10   0   39.98    3.09
  -2  10   0   46.90    3.20
  -2  10   0   48.83    5.62
   2  10   0   40.54    4.71
  -2 -10   0   48.75    3.60
  -2  10  -1   36.62    2.94
  -2  10  -1   36.72    5.69
  -2  10  -1   34.78    2.86
  -2 -10  -1   41.44    3.35
   2 -10   1   37.69    3.49
  -2 -10  -1   32.71    2.71
  -2 -10  -1   32.51    2.94
   2 -10   2   47.66    3.97
  -2  10  -2   52.87    3.56
  -2 -10  -2   45.96    2.97
  -2  10  -2   56.41    3.24
  -2  10  -2   55.30    3.44
  -2  10  -2   44.88    3.04
  -2 -10  -2   47.03    3.38
  -2 -10  -2   50.41    3.44
   2 -10   3    8.29    2.42
  -2  10  -3   13.94    5.11
  -2 -10  -3    9.43    1.42
  -2  10  -3   11.04    2.20
  -2  10  -3   13.28    1.95
  -2 -10  -3    9.10    2.26
  -2  10  -3   13.01    1.60
  -2 -10  -3    9.91    2.10
  -2 -10  -3   11.30    2.09
   2 -10   4    3.79    2.11
  -2  10  -4    5.90    2.39
  -2  10  -4    7.06    4.74
  -2 -10  -4    4.61    1.25
  -2  10  -4    4.99    1.86
  -2  10  -4    4.48    2.15
  -2 -10  -4    4.50    2.26
   2 -10   4    6.70    1.82
  -2 -10  -4    9.81    1.99
  -2  10  -4    7.41    1.36
  -2 -10  -4    4.04    1.98
  -2 -10  -4    7.27    1.89
   2 -10   5    2.30    1.99
  -2  10  -5    9.60    4.69
  -2  10  -5    4.69    2.52
  -2 -10  -5    3.69    1.28
  -2  10  -5    5.85    2.14
  -2  10  -5    5.19    1.98
  -2 -10  -5    3.02    2.21
  -2 -10  -5    5.19    1.97
  -2  10  -5    5.41    1.35
  -2  10  -5    3.41    2.34
  -2  10  -6    2.13    2.21
   2 -10   6    0.39    2.01
  -2  10  -6    0.76    4.65
  -2  10  -6    0.47    2.60
  -2 -10  -6    1.85    1.26
  -2  10  -6    2.72    1.99
  -2 -10  -6    1.05    2.17
  -2  10  -6    2.35    2.22
  -2 -10  -6    2.81    1.57
  -2 -10  -6    2.08    2.00
  -2 -10  -7    8.44    1.15
  -2  10  -7    5.50    4.83
  -2 -10  -7    9.00    2.02
  -2  10  -7    9.11    2.85
  -2 -10  -7    8.46    1.46
  -2  10  -7    5.72    2.41
  -2 -10  -7   13.79    2.26
  -2  10  -7    8.73    2.18
  -2 -10  -7    6.47    1.66
  -2  10  -7    9.14    2.28
  -2  10  -8   33.65    3.49
  -2 -10  -8   32.88    2.72
  -2 -10  -8   31.96    2.19
  -2 -10  -8   33.06    2.40
  -2  10  -8   35.02    3.15
  -2  10  -8   40.66    2.96
  -2 -10  -8   35.94    2.50
  -2 -10  -8   34.34    2.48
  -2 -10  -9   -1.00    1.73
  -2  10  -9    1.68    2.08
  -2 -10  -9   -0.13    1.32
   2 -10   9   -0.08    1.05
  -2  10  -9    0.85    2.50
   2 -10  10    5.53    1.00
  -2  10 -10    6.03    2.00
  -2 -10 -10    5.44    1.32
  -2  10 -11    5.44    2.02
  -2  10 -11    5.89    1.86
  -2 -10 -11    3.27    1.20
  -2 -10 -11    5.81    1.22
   2 -10  11    5.32    0.83
  -2  10 -12    8.03    1.59
  -2  10 -12    9.56    1.68
  -2 -10 -12    6.66    1.13
  -2 -10 -12    9.14    1.17
  -2  10 -13    0.43    0.98
  -2 -10 -13   -0.47    0.83
  -2  10 -13    0.03    1.26
  -2  10 -13    0.06    1.11
   2  11 -17   12.03    1.44
   2  11 -16  119.78    5.94
   2  11 -16  117.22    6.01
  -2 -11  16   99.94    5.67
   2  11 -15   -0.44    1.79
   2  11 -15    0.98    1.63
   2 -11 -15    1.25    0.80
  -2 -11  15    1.12    0.76
   2  11 -14   33.91    2.46
   2  11 -14   34.36    2.64
  -2 -11  14   29.13    1.83
   2 -11 -14   28.93    2.35
   2 -11 -13    4.33    1.81
   2  11 -13    6.08    2.16
  -2  11  13    1.70    1.09
   2  11 -13    6.23    1.84
   2  11 -13    5.80    2.16
   2 -11 -13    2.70    0.89
  -2 -11  13    4.40    1.01
   2  11 -12    5.69    2.18
   2  11 -12    4.00    1.85
  -2  11  12    1.65    1.22
  -2 -11  12    3.92    1.09
   2 -11 -12    3.60    1.91
   2  11 -12    5.85    2.17
   2 -11 -11   28.41    2.62
   2  11 -11   27.74    2.72
   2  11 -11   29.00    6.06
  -2  11  11   18.77    2.09
  -2 -11  11   27.13    3.24
   2  11 -11   25.05    2.42
   2  11 -11   24.67    2.73
  -2 -11  11   28.50    1.96
   2  11 -11   28.51    3.23
   2  11 -10   -2.68    5.39
   2  11 -10    2.88    2.45
   2  11 -10    4.61    2.09
  -2 -11  10    2.61    2.32
   2 -11 -10    1.20    2.18
   2  11 -10    4.67    2.10
   2  11 -10    4.25    1.74
   2  11 -10    2.28    2.19
  -2 -11  10    8.65    1.73
  -2 -11  10    2.83    1.14
   2  11 -10    2.64    1.38
   2 -11 -10    3.08    2.04
   2  11  -9    7.88    2.17
   2 -11  -9   10.79    2.34
  -2 -11   9    1.10    2.42
   2  11  -9    7.25    2.53
   2  11  -9    7.01    2.22
  -2 -11   9    8.50    2.07
   2  11  -9    8.02    2.70
   2  11  -9    8.42    1.57
  -2 -11   9    9.49    1.39
   2  11  -8   82.07    5.21
   2 -11  -8   90.14    5.33
  -2 -11   8   80.94    6.09
   2  11  -8   79.02    5.45
  -2 -11   8   92.68    5.79
   2  11  -8   93.96    4.99
   2 -11  -7    2.39    2.16
   2  11  -7    3.68    1.94
  -2 -11   7    1.29    2.33
  -2 -11   7    0.52    1.97
   2  11  -7    1.85    1.50
  -2 -11   7    2.56    1.17
   2  11  -7    3.59    2.29
   2  11  -7    1.80    1.95
   2  11  -7   -4.25    5.36
  -2  11   6  115.29    8.48
   2  11  -6  111.89   10.04
   2  11  -6  125.82    7.63
   2  11  -6  137.33    7.50
  -2 -11   6  128.38    8.44
   2 -11  -6  138.46    7.58
  -2 -11   6  141.39    7.57
   2  11  -6  132.75    7.43
  -2 -11   6  139.19    7.31
  -2 -11   6  134.52    8.13
   2 -11  -5    0.16    2.01
  -2 -11   5    1.70    2.23
  -2 -11   5    0.90    1.02
  -2 -11   5    1.07    1.87
   2  11  -5   -0.25    2.00
   2  11  -5   -0.38    5.00
  -2  11   5    0.90    3.00
   2  11  -5    1.88    1.70
  -2 -11   4   39.30    3.33
  -2 -11   4   43.13    3.60
  -2 -11   4   45.15    2.54
   2  11  -4   41.63    2.86
   2  11  -4   34.69    3.05
  -2  11   4   35.89    4.47
  -2  11   4   39.14    2.89
  -2 -11   3    0.10    2.45
  -2 -11   3   -1.01    1.01
   2 -11  -3    1.00    0.86
  -2  11   3   -3.48    3.78
   2  11  -3    0.68    4.28
   2  11  -3    1.29    1.58
  -2  11   3    0.73    1.72
  -2 -11   2  152.69    7.95
  -2 -11   2  149.50    8.49
  -2 -11   2  145.07    7.54
  -2  11   2  130.97    7.76
  -2  11   2  139.67    9.49
   2  11  -2  134.94    7.66
  -2 -11   1    3.68    2.55
   2  11  -1    5.35    1.52
  -2  11   1    3.06    1.92
  -2  11   1    3.38    4.04
   2  11  -1    5.20    3.83
  -2 -11   1    8.50    2.23
  -2 -11   1    3.58    0.97
  -2 -11   1    3.71    1.87
  -2 -11   0  159.50    8.82
  -2 -11   0  157.99    8.28
  -2  11   0  136.16    9.99
  -2  11   0  144.51    8.12
   2  11   0  145.01    7.92
  -2  11  -1   10.53    1.94
  -2 -11  -1   10.15    2.66
  -2  11  -1    7.62    2.13
  -2  11  -1    1.02    4.43
  -2  11  -1    8.10    1.48
  -2 -11  -1    5.20    2.16
  -2 -11  -1    6.35    2.06
  -2 -11  -1    8.06    1.78
   2 -11   2   12.29    2.68
  -2  11  -2   15.17    2.44
  -2  11  -2   16.84    2.22
  -2 -11  -2   15.20    2.79
  -2 -11  -2   19.22    2.56
  -2  11  -2   16.84    1.69
  -2 -11  -2   14.76    2.16
  -2 -11  -2   18.06    2.05
   2 -11   3    6.20    2.32
  -2  11  -3    0.37    4.82
  -2 -11  -3    5.52    1.29
  -2  11  -3   11.94    2.12
  -2 -11  -3    2.72    2.02
  -2  11  -3    9.59    1.51
  -2 -11  -3    9.09    1.92
  -2 -11  -3    8.21    1.95
   2 -11   4   10.20    2.42
  -2  11  -4    5.99    4.59
  -2  11  -4    8.47    2.52
  -2 -11  -4    9.46    1.36
  -2  11  -4    9.22    2.17
  -2 -11  -4   11.84    2.40
  -2  11  -4    9.89    1.88
  -2 -11  -4   11.11    1.96
  -2 -11  -4    6.00    1.95
  -2  11  -4   10.44    1.47
   2 -11   4    8.55    1.96
  -2  11  -5   17.53    2.88
  -2  11  -5   15.94    1.66
   2 -11   5   14.54    2.53
  -2  11  -5   10.22    5.04
  -2  11  -5   19.71    2.82
  -2 -11  -5   13.04    1.57
  -2 -11  -5   15.33    2.48
  -2  11  -5   13.48    2.44
  -2  11  -5   13.93    2.09
  -2 -11  -5   13.70    1.85
  -2 -11  -5   14.16    2.17
  -2  11  -6   11.99    2.69
  -2  11  -6    5.46    4.75
  -2 -11  -6    9.86    1.46
  -2 -11  -6   14.16    2.39
  -2  11  -6    9.77    2.39
  -2  11  -6   14.24    2.05
  -2 -11  -6   10.02    1.71
  -2 -11  -6   16.65    2.16
  -2  11  -7   27.59    2.79
  -2 -11  -7   27.67    2.70
  -2  11  -7   27.03    2.56
  -2 -11  -7   21.90    1.97
  -2 -11  -7   21.91    2.09
  -2 -11  -7   21.94    2.47
  -2  11  -7   21.70    3.14
  -2 -11  -8   89.06    5.81
  -2  11  -8  103.58    6.22
  -2  11  -8  119.38    6.08
  -2  11  -8  111.44    5.93
  -2 -11  -8   97.43    5.66
  -2 -11  -8  105.00    5.68
  -2 -11  -8   98.62    5.68
   2 -11   8  101.98    5.62
  -2 -11  -9    1.13    1.16
   2 -11   9    0.31    0.92
  -2  11  -9    4.29    1.80
  -2  11  -9    1.13    2.00
   2 -11  10   68.90    3.96
  -2 -11 -10   69.28    4.05
  -2  11 -10   73.58    4.33
  -2  11 -10   80.01    4.32
  -2  11 -11   -0.79    1.48
  -2 -11 -11    0.32    0.94
   2 -11  11    0.14    0.64
   2  12 -16    3.70    1.30
   2  12 -16    1.59    1.08
  -2 -12  16    2.09    0.50
   2  12 -15    0.79    1.50
   2  12 -15   -0.90    1.25
  -2 -12  15   -0.45    0.63
   2 -12 -14    1.31    1.42
   2  12 -14   -0.27    1.68
   2  12 -14    0.98    1.44
  -2 -12  14    1.21    0.77
   2  12 -13    7.43    1.94
   2  12 -13    5.06    1.64
  -2 -12  13    6.98    1.05
  -2  12  13    5.60    1.12
   2  12 -13    7.48    2.00
   2 -12 -13    7.86    1.80
   2  12 -12   14.39    2.13
   2  12 -12   16.80    1.82
  -2 -12  12   11.53    1.29
  -2  12  12   11.55    1.45
   2  12 -12   13.68    2.19
   2 -12 -12   13.24    2.00
   2 -12 -11    0.75    1.95
   2  12 -11    0.24    2.09
  -2 -12  11    0.20    1.07
   2  12 -11   -1.27    1.97
  -2  12  11    2.52    1.30
   2 -12 -11    4.13    1.93
   2  12 -10   -0.73    1.99
   2 -12 -10    2.23    2.09
  -2 -12  10    3.04    1.07
   2  12 -10    3.81    1.34
   2 -12 -10    1.24    1.86
   2  12 -10    1.47    2.07
  -2 -12   9    2.30    1.68
   2  12  -9    3.36    2.26
   2  12  -9    3.49    1.37
   2  12  -9    3.72    1.89
   2 -12  -9    4.39    2.13
  -2 -12   9    1.77    2.20
   2 -12  -9    2.98    1.94
   2 -12  -8   36.57    2.89
   2  12  -8   33.90    2.61
   2  12  -8   31.41    2.31
  -2 -12   8   35.75    3.09
   2  12  -8   23.44    6.03
  -2 -12   8   18.24    3.24
   2  12  -7    1.74    1.70
   2 -12  -7    1.30    2.09
  -2 -12   7    1.80    1.91
   2  12  -7    1.83    1.38
  -2 -12   7    1.00    1.07
   2  12  -7    0.84    5.29
   2  12  -7    0.81    1.89
  -2 -12   7   -0.91    2.24
   2  12  -6   51.09    6.34
   2  12  -6   46.45    3.34
  -2 -12   6   46.95    3.81
   2 -12  -6   46.38    3.48
  -2 -12   6   51.67    2.92
  -2 -12   6   34.52    4.08
   2 -12  -5    1.10    2.10
  -2 -12   5    0.58    1.05
  -2 -12   5    1.89    1.88
  -2  12   5    3.27    2.93
   2  12  -5    2.76    1.80
   2  12  -5   -4.22    5.01
   2 -12  -4  346.44   18.82
  -2 -12   4  384.01   18.85
  -2 -12   4  357.41   19.57
  -2 -12   4  369.77   18.68
  -2  12   4  308.02   19.98
   2  12  -4  303.46   20.60
  -2  12   4  334.35   18.78
   2  12  -4  352.66   18.78
  -2 -12   3   11.81    2.58
   2 -12  -3    9.22    1.13
  -2 -12   3   12.00    1.26
  -2  12   3   12.96    2.04
  -2  12   3   10.00    3.70
   2  12  -3   14.57    4.69
   2  12  -3   12.18    1.88
  -2  12   2   60.00    5.95
   2  12  -2   65.82    4.00
   2  12  -2   64.16    6.23
  -2  12   2   59.86    4.18
  -2 -12   2   61.72    4.76
  -2 -12   2   75.54    4.49
  -2 -12   2   59.13    4.13
  -2 -12   2   68.40    3.75
   2 -12  -2   68.66    3.76
  -2 -12   1    1.20    2.55
  -2 -12   1    1.55    0.91
  -2 -12   1    2.11    2.11
   2 -12  -1   -0.42    1.02
   2  12  -1   -0.27    3.60
  -2  12   1   -4.77    3.92
  -2  12   1    1.95    2.06
   2  12  -1    3.44    1.59
  -2 -12   1    1.13    1.43
  -2 -12   0    3.66    2.56
  -2 -12   0    0.38    1.97
   2 -12   0    3.30    1.03
  -2  12   0   -1.45    2.08
  -2  12   0    1.69    4.04
  -2 -12   0    0.83    1.51
  -2 -12   0    1.33    2.02
  -2 -12  -1    2.91    2.61
  -2 -12  -1    2.60    1.93
  -2  12  -1    1.82    1.38
  -2 -12  -1    2.64    1.94
  -2 -12  -1    0.88    1.56
  -2  12  -1    0.35    4.26
  -2  12  -1    5.89    2.18
  -2 -12  -2    5.58    1.97
  -2  12  -2    5.41    1.43
  -2  12  -2    3.55    4.45
  -2  12  -2    6.43    2.27
  -2 -12  -2    2.50    1.84
  -2 -12  -2    4.37    1.66
  -2  12  -3   -0.39    2.04
  -2 -12  -3    2.38    1.97
  -2  12  -3    4.09    1.48
   2 -12   3   -1.55    1.90
  -2  12  -3    2.47    2.41
  -2 -12  -3   -1.69    1.79
  -2 -12  -3    0.68    1.88
  -2 -12  -4   17.35    2.63
  -2  12  -4   19.17    2.37
  -2  12  -4   21.40    1.81
  -2  12  -4   12.65    4.82
  -2 -12  -4   18.50    2.15
  -2  12  -5    2.73    2.41
  -2  12  -5   -1.17    1.28
  -2  12  -5    0.76    2.06
  -2  12  -5    0.49    1.64
  -2 -12  -5    0.46    2.19
  -2 -12  -5    1.12    1.49
  -2 -12  -5    0.51    1.69
  -2 -12  -6   26.87    2.79
  -2  12  -6   35.17    3.29
  -2  12  -6   44.32    3.01
  -2  12  -6   37.93    2.76
  -2 -12  -6   43.36    3.01
  -2 -12  -6   35.27    2.49
   2 -12   6   36.47    2.39
  -2  12  -7    1.79    2.01
  -2  12  -7    2.82    1.67
  -2 -12  -7    3.57    1.98
   2 -12   7    0.81    1.02
  -2  12  -7    1.89    2.36
  -2 -12  -7    0.85    1.66
  -2 -12  -7    3.53    1.40
  -2  12  -8   26.85    2.30
  -2  12  -8   26.16    2.27
   2 -12   8   27.54    1.84
  -2 -12  -8   28.13    2.00
  -2  12  -8   22.56    2.72
   2 -12   9    3.19    0.86
  -2  12  -9    2.23    1.55
  -2  12  -9    2.37    1.52
  -2  12 -10   59.11    3.38
  -2  12 -10   58.89    3.39
   2 -12  10   53.23    3.10
  -2  12 -11    6.69    1.19
   2 -12  11    5.93    0.65
   2  13 -15    0.94    1.05
  -2 -13  15    3.66    0.56
   2  13 -14    6.08    1.44
   2 -13 -14    9.65    1.30
  -2 -13  14    6.26    0.77
   2  13 -13    9.90    1.66
  -2 -13  13    8.07    0.97
   2 -13 -13   11.91    1.53
   2  13 -13    8.21    1.76
   2  13 -12   36.15    2.70
   2 -13 -12   29.85    2.50
   2  13 -12   33.42    2.54
  -2 -13  12   40.43    2.09
   2 -13 -12   38.17    2.51
   2 -13 -11    8.87    1.83
   2  13 -11    9.57    2.05
  -2 -13  11    8.25    1.12
   2  13 -11   12.70    1.84
  -2  13  11    4.21    1.34
   2 -13 -11    9.49    1.75
   2  13 -10    2.58    1.95
  -2 -13  10    2.48    1.05
  -2  13  10    2.94    1.35
   2  13 -10    2.10    1.71
   2 -13 -10    5.15    1.72
   2 -13  -9   16.50    2.34
   2  13  -9   15.52    2.01
   2 -13  -9   13.29    2.08
   2  13  -9   16.40    1.68
   2  13  -8   36.03    2.89
   2  13  -8   36.59    2.43
   2 -13  -8   37.66    2.93
   2  13  -8   29.89    2.60
   2 -13  -8   34.83    2.78
  -2 -13   8   34.37    2.27
   2 -13  -7    3.53    2.09
   2  13  -7    2.63    1.43
  -2 -13   7    2.04    1.08
   2  13  -7    2.37    1.99
   2 -13  -6   34.90    2.81
  -2 -13   6   26.26    2.99
  -2 -13   6   33.86    2.11
   2  13  -6   26.43    2.67
   2  13  -6   25.86    5.36
   2 -13  -5   11.16    2.24
  -2 -13   5    7.74    1.22
  -2 -13   5   10.21    2.37
   2  13  -5    6.06    2.03
   2  13  -5   11.86    4.43
   2 -13  -4   38.52    3.13
  -2 -13   4   44.88    3.75
  -2 -13   4   43.54    2.59
   2  13  -4   44.00    5.50
   2  13  -4   43.49    3.04
  -2  13   4   40.70    3.01
   2 -13  -3    7.04    2.03
  -2 -13   3    5.36    2.42
   2 -13  -3    4.27    0.90
  -2 -13   3    2.34    1.00
  -2 -13   3    8.47    1.87
  -2  13   3    6.45    3.33
   2  13  -3    5.84    1.82
   2  13  -3    2.25    3.91
  -2  13   3    2.81    1.92
  -2 -13   2   30.11    2.97
   2 -13  -2   26.15    2.53
  -2 -13   2   31.66    3.01
  -2 -13   2   30.72    1.90
   2 -13  -2   30.06    1.88
   2  13  -2   21.13    4.31
  -2  13   2   18.69    4.24
   2  13  -2   26.53    2.40
  -2  13   2   24.08    2.61
  -2 -13   1    0.73    2.53
  -2 -13   1    0.78    2.00
  -2  13   1   -2.74    3.71
   2  13  -1    0.40    1.56
  -2  13   1    0.24    2.07
  -2 -13   1    0.49    0.83
   2 -13  -1    1.41    0.96
  -2 -13   1   -0.58    1.92
  -2  13   0  110.57    8.89
  -2  13   0  123.96    7.16
  -2 -13   0  118.18    6.92
  -2 -13   0  124.72    7.12
   2 -13   0  122.56    6.81
  -2 -13   0  113.93    7.72
  -2  13   0  144.89    6.92
  -2 -13  -1    1.28    1.80
   2 -13   1    0.44    0.98
  -2  13  -1   -2.24    1.34
  -2 -13  -1   -1.51    1.74
  -2 -13  -1    0.21    1.43
  -2  13  -1    0.33    4.04
  -2  13  -1    0.32    2.13
   2 -13   2    8.44    1.24
  -2  13  -2   10.97    1.52
  -2  13  -2   11.61    2.36
  -2 -13  -2   11.03    1.65
  -2 -13  -2    8.16    1.84
  -2  13  -3   12.55    1.70
   2 -13   3   13.24    1.40
  -2  13  -3   14.61    1.60
  -2  13  -3   15.64    2.59
  -2 -13  -3    8.58    1.74
  -2 -13  -4   50.94    3.15
  -2  13  -4   53.34    2.94
  -2 -13  -4   41.69    2.99
   2 -13   4   50.68    2.88
  -2  13  -4   37.89    3.04
  -2  13  -5   33.89    2.48
  -2 -13  -5   27.51    2.28
  -2  13  -5   33.10    3.12
  -2 -13  -6   12.65    2.06
  -2  13  -6   11.14    1.67
   2 -13   6   12.15    1.24
  -2  13  -6   12.44    2.35
  -2 -13  -6   10.54    1.78
  -2  13  -7    0.99    1.43
   2 -13   7   -0.16    0.90
  -2 -13  -7    1.38    1.23
  -2  13  -7   -2.82    2.12
  -2 -13  -7   -0.65    1.53
   2 -13   8    3.52    0.85
  -2  13  -8    3.54    1.35
   2 -13   9    0.38    0.67
  -2  13  -9    2.01    1.17
  -2  13 -10   14.21    1.33
   2 -13  10   15.12    0.98
   2  14 -14    1.65    0.86
  -2 -14  14    0.35    0.50
   2  14 -13   14.40    1.38
  -2 -14  13   14.45    1.12
  -2  14  12    2.00    0.88
   2 -14 -12    5.88    1.33
   2  14 -12    3.16    1.56
  -2 -14  12    5.72    0.78
   2 -14 -11    4.66    1.49
   2  14 -11    3.06    1.70
  -2 -14  11    5.19    0.85
   2 -14 -11    3.82    1.33
  -2  14  11    2.15    1.04
   2 -14 -10    3.41    1.42
  -2  14  10    2.46    1.14
  -2  14   9   27.03    2.30
   2 -14  -9   26.84    2.41
   2  14  -8  145.02    8.68
   2  14  -8  166.64    8.49
   2 -14  -8  175.19    8.70
  -2 -14   8  155.11    8.44
   2 -14  -8  144.99    8.63
   2 -14  -7    4.57    1.92
  -2 -14   7    4.26    1.00
   2  14  -7    3.25    1.30
   2  14  -7    4.12    1.93
   2 -14  -7    2.39    1.59
   2 -14  -6   19.94    2.25
  -2 -14   6   18.81    1.50
   2  14  -6   19.11    2.22
   2  14  -5    7.48    1.88
  -2 -14   5    6.52    1.04
   2 -14  -5    5.91    2.00
  -2  14   4   10.72    1.83
   2  14  -4   12.80    1.91
  -2 -14   4   12.15    1.19
   2 -14  -4   11.90    2.04
   2  14  -3    1.79    1.69
  -2  14   3   -2.11    1.82
  -2 -14   3    1.61    0.88
   2  14  -3    2.28    1.36
   2 -14  -3    2.32    1.77
   2 -14  -2   67.52    4.02
   2  14  -2   73.01    3.84
  -2  14   2   55.10    4.09
   2  14  -2   61.21    3.93
  -2 -14   2   60.96    4.09
   2 -14  -1    6.47    1.82
  -2  14   1    7.16    2.11
   2  14  -1    5.74    1.68
  -2 -14   1    6.40    1.91
   2 -14  -1    4.75    1.00
  -2  14   1    8.27    1.48
  -2  14   0   17.97    2.43
  -2  14   0   21.57    1.79
   2 -14   0   18.27    1.47
  -2 -14   0   19.07    2.11
  -2  14  -1   39.56    3.47
  -2 -14  -1   48.97    3.49
   2 -14   1   41.62    2.77
  -2 -14  -1   45.12    3.15
  -2 -14  -2   15.03    2.31
   2 -14   2   14.30    1.33
  -2  14  -2   16.74    1.58
  -2 -14  -2   17.13    1.78
  -2  14  -2   11.10    2.30
  -2  14  -3    6.71    1.26
   2 -14   3    6.61    1.05
  -2  14  -3    6.45    2.17
   2 -14   4   26.83    1.72
  -2  14  -4   21.74    1.88
  -2 -14  -5    3.47    1.51
  -2 -14  -5    2.23    1.78
  -2  14  -5    2.32    1.22
  -2 -14  -6    9.26    1.55
  -2  14  -6   12.23    2.05
   2  14   6    9.12    1.25
  -2  14  -6   10.92    1.42
  -2  14  -7    4.24    1.15
   2 -14   7    2.98    0.78
  -2 -14  -7    4.95    1.04
  -2  14  -8   22.26    1.68
   2 -14   8   24.18    1.49
  -2  14  -9   11.41    1.05
  -2  14  -9    9.69    1.11
   2 -14   9    9.71    0.80
  -2 -15  13    1.44    0.46
  -2 -15  12   39.08    2.08
   2 -15 -12   35.88    2.26
  -2  15  11    2.09    0.86
   2 -15 -11    3.95    1.20
  -2  15  10    0.07    0.95
   2 -15 -10    0.84    1.10
  -2  15   9    8.26    1.34
   2  15  -9   10.60    1.80
  -2 -15   9   13.49    1.07
   2 -15  -9   11.78    1.42
   2  15  -8    5.14    1.65
   2  15  -8    5.80    1.12
  -2 -15   8    2.94    0.83
  -2  15   8    4.85    1.20
   2 -15  -8    3.64    1.27
  -2  15   7   16.17    1.81
   2  15  -7   23.32    2.20
   2  15  -7   24.50    1.70
  -2 -15   7   19.68    1.49
   2 -15  -7   16.36    1.84
   2 -15  -7   26.95    2.16
   2  15  -6  172.79    9.22
  -2 -15   6  160.60    8.97
   2 -15  -6  153.51    9.10
   2 -15  -5   10.45    1.80
  -2 -15   5    6.57    0.98
   2 -15  -5    6.31    1.47
   2  15  -5    5.13    1.80
   2 -15  -4   32.98    2.37
   2  15  -4   29.39    2.42
  -2 -15   4   25.61    2.40
   2  15  -3   11.66    1.81
  -2  15   3    8.60    1.82
   2  15  -3   13.55    1.47
   2 -15  -3   13.24    1.77
  -2 -15   3   11.56    1.21
  -2 -15   3    9.01    1.78
  -2  15   2    3.92    1.81
   2  15  -2    5.95    1.58
   2  15  -2    7.38    1.31
  -2  15   2    7.88    1.28
   2 -15  -2    6.46    1.58
  -2 -15   2    6.89    1.13
  -2 -15   2    8.65    1.60
  -2 -15   1    1.10    1.89
   2  15  -1    0.13    1.20
  -2  15   1    0.68    1.15
  -2  15   1   -1.11    1.79
  -2 -15   1   -0.04    1.44
  -2 -15   0    1.47    1.87
  -2  15   0    2.25    1.18
   2  15   0    3.03    1.21
  -2  15   0    0.63    1.82
  -2 -15   0    3.07    1.38
  -2 -15  -1   -0.18    1.83
   2 -15   1    0.55    0.78
  -2  15  -1    1.34    1.14
  -2  15  -1   -2.00    1.88
  -2 -15  -2   30.83    2.61
  -2  15  -2   36.33    2.11
   2 -15   2   30.74    1.98
  -2  15  -2   29.20    2.68
  -2 -15  -3    2.42    1.73
  -2 -15  -3    0.89    1.12
  -2  15  -3   -0.20    1.85
   2 -15   3    1.67    0.77
  -2  15  -4    7.59    1.87
   2 -15   4   10.33    0.97
  -2 -15  -5   22.35    1.76
   2 -15   5   24.57    1.40
  -2 -15  -6    0.51    0.88
   2  15   6    1.55    0.75
  -2 -15  -7    0.47    0.74
   2 -15   8   32.08    1.80
   2 -16 -11    0.84    0.60
  -2 -16  10   19.27    1.12
  -2  16  10   13.77    1.24
   2  16  -9   -0.25    1.31
  -2  16   9   -0.80    0.82
  -2 -16   9    0.14    0.58
   2 -16  -8   12.46    1.46
   2  16  -8   12.80    1.61
  -2 -16   8   14.69    0.99
  -2  16   8   10.05    1.24
  -2 -16   7    4.11    0.72
   2  16  -7    4.75    0.98
  -2  16   7    3.32    1.07
   2  16  -7    5.14    1.50
  -2 -16   6   14.91    1.53
  -2 -16   6   16.62    1.56
   2  16  -6   12.33    1.74
  -2 -16   5   -0.21    1.36
   2 -16  -5   -0.03    1.34
  -2  16   5   -0.05    0.98
  -2 -16   5    0.21    1.28
   2  16  -5   -1.15    1.45
   2  16  -4    4.65    1.47
  -2 -16   4    6.26    1.52
   2 -16  -4    6.28    1.39
  -2  16   4    7.82    1.09
  -2  16   4    4.27    1.20
  -2 -16   4    9.06    1.37
  -2 -16   3   26.66    2.17
   2 -16  -3   28.04    1.96
   2  16  -3   29.83    1.83
  -2  16   3   28.13    1.80
  -2 -16   3   24.45    1.61
  -2 -16   3   21.49    1.92
  -2 -16   2   93.31    5.18
  -2  16   2  100.69    4.99
   2  16  -2  103.32    5.02
  -2 -16   2   89.58    4.93
  -2  16   1    4.32    1.58
  -2  16   1    3.85    1.11
  -2 -16   1   10.96    1.67
   2  16  -1    7.64    1.14
  -2  16   1    8.35    1.11
  -2 -16   1    8.20    1.01
  -2 -16   0    7.68    1.57
  -2 -16   0    4.55    0.97
  -2  16   0    6.06    1.00
   2  16   0    6.42    1.03
  -2  16   0    5.30    1.60
  -2 -16  -1    8.30    1.58
  -2 -16  -1    6.84    1.03
   2  16   1    7.14    1.03
  -2  16  -1    3.89    1.61
  -2 -16  -2   40.19    2.57
  -2 -16  -2   38.96    2.25
   2  16   2   38.43    2.23
   2  16   3    0.41    0.82
  -2  16  -3    2.26    1.48
  -2 -16  -3    0.72    0.88
  -2 -16  -4    8.62    1.16
   2  16   4   10.34    0.91
  -2 -16  -4   10.34    1.00
   2 -16   4    9.55    0.80
   2  16   5    4.94    0.66
   2 -16   5    3.07    0.58
   2 -16   6   -0.07    0.44
  -2 -16  -6   -0.25    0.57
   2 -17  -8    0.26    0.78
   2 -17  -8    0.90    0.57
  -2  17   8   -0.55    0.62
   2 -17  -7    7.85    1.04
   2 -17  -7    8.77    0.80
   2  17  -6   51.34    2.66
   2  17  -6   41.91    2.84
   2 -17  -6   40.25    2.78
   2 -17  -6   50.84    2.65
   2  17  -5    0.63    1.11
  -2  17   5    0.65    0.81
  -2  17   5    1.49    0.73
   2 -17  -5    0.30    0.67
  -2  17   4    9.92    0.93
   2 -17  -4    9.62    0.83
  -2 -17   4   10.22    1.15
  -2  17   3    2.35    0.89
  -2 -17   3    3.38    1.15
   2 -17  -3    4.61    0.65
   2  17  -3    4.37    0.84
  -2  17   3    5.81    0.84
  -2 -17   2   12.14    1.38
  -2  17   2   12.89    1.08
   2  17  -2   15.00    1.12
  -2 -17   1    0.42    1.15
  -2 -17   1    1.43    0.61
   2  17  -1    0.89    0.78
  -2 -17   0    4.77    1.15
  -2 -17   0    3.51    0.69
   2  17   0    3.87    0.77
  -2 -17  -1    3.34    1.08
   2  17   1    1.79    0.71
  -2 -17  -1    2.74    0.68
   2  17   2    1.61    0.74
  -2 -17  -2    3.32    0.89
   2  17   2    3.24    0.63
  -2 -17  -2    1.11    0.64
  -2 -17  -3   14.79    1.03
   3   0 -23   16.21    1.47
   3   0 -22    0.04    1.48
   3   0 -22    0.80    1.03
   3   0 -21    0.42    1.83
   3   0 -21    2.23    1.21
   3   0 -20    0.30    2.19
   3   0 -20    0.09    1.37
   3   0 -20    2.07    0.96
   3   0 -19    5.25    1.12
   3   0 -19    5.83    1.57
   3   0 -19    5.05    1.15
   3   0 -19    4.77    1.62
   3   0 -19    3.50    2.50
   3   0 -19    5.61    1.37
  -3   0  18    0.23    2.28
   3   0 -18   -0.50    1.02
   3   0 -18   -0.80    1.45
   3   0 -18    0.08    1.53
   3   0 -18    0.79    3.32
   3   0 -18    1.12    1.31
  -3   0  17   13.35    2.60
   3   0 -17   14.31    1.88
   3   0 -17   12.04    1.36
   3   0 -17   12.12    1.71
   3   0 -17   13.55    1.42
   3   0 -17   10.40    4.00
   3   0 -17   15.34    1.68
   3   0 -16    1.93    1.49
   3   0 -16    0.87    0.95
   3   0 -16    2.10    3.79
   3   0 -16    0.95    2.26
  -3   0  16    1.19    2.18
   3   0 -16   -0.35    1.34
  -3   0  15    9.71    2.29
   3   0 -15   10.02    2.30
   3   0 -15   10.24    1.59
   3   0 -15   16.84    4.18
   3   0 -15   11.65    1.68
   3   0 -15   12.01    1.55
   3   0 -15    9.61    1.18
   3   0 -14    2.55    3.79
   3   0 -14    0.81    1.42
   3   0 -14    0.98    1.34
   3   0 -14   -0.13    1.30
   3   0 -14    0.23    0.86
   3   0 -13  167.26    9.56
   3   0 -13  192.52    9.76
   3   0 -12    0.09    1.21
   3   0 -12    2.08    3.80
   3   0 -11  132.12    7.43
   3   0 -10    1.01    1.15
   3   0  -9   17.70    1.80
   3   0  -9   18.54    1.71
   3   0  -8    0.91    1.27
   3   0  -7   23.22    1.80
   3   0  -6    0.20    1.06
   3   0  -6    0.90    0.95
   3   0  -5    1.48    0.86
   3   0  -4    0.32    0.86
   3   0  -4    0.18    0.69
   3   0  -3   21.43    1.55
   3   0  -3   22.97    1.37
  -3   0   2   -0.52    1.01
   3   0  -2    0.76    0.38
  -3   0   1   -0.57    1.10
  -3   0   1    0.22    0.86
  -3   0   0    0.66    0.89
  -3   0   0    1.35    1.54
  -3   0   0    0.32    1.18
  -3   0  -1   87.97    4.92
  -3   0  -1   91.84    5.18
  -3   0  -1   86.67    5.34
  -3   0  -2    0.33    1.47
  -3   0  -2   -1.13    1.84
  -3   0  -3   68.43    4.66
  -3   0  -4   -0.45    2.17
  -3   0  -5   51.17    3.07
  -3   0  -5   42.69    4.08
  -3   0  -6    0.27    1.03
   3   0   6   -0.46    1.49
  -3   0  -6    0.24    1.29
  -3   0  -6    0.87    2.44
  -3   0  -6   -0.49    1.62
  -3   0  -6    0.14    1.65
  -3   0  -7    6.29    1.24
  -3   0  -7    4.57    1.33
  -3   0  -7    5.63    1.20
   3   0   7    6.00    1.76
  -3   0  -7    7.38    2.18
  -3   0  -7    5.52    1.36
  -3   0  -7    4.64    1.52
  -3   0  -7    3.60    2.80
  -3   0  -7    4.48    1.98
  -3   0  -7    5.17    1.78
  -3   0  -7    4.92    1.98
  -3   0  -8    0.75    1.26
  -3   0  -8    0.09    1.36
  -3   0  -8    1.70    1.26
   3   0   8    1.38    1.72
  -3   0  -8    2.20    2.14
  -3   0  -8    0.45    1.40
  -3   0  -8    0.60    2.98
  -3   0  -8    0.11    1.56
  -3   0  -8    1.53    1.43
  -3   0  -8    0.89    2.12
  -3   0  -8    1.98    1.86
  -3   0  -8    0.82    2.08
  -3   0  -9    9.23    2.42
  -3   0  -9   10.69    1.65
  -3   0  -9   10.17    1.53
  -3   0  -9    7.86    1.64
  -3   0  -9    8.54    1.71
  -3   0  -9   11.28    2.47
  -3   0  -9    9.62    1.91
  -3   0  -9    9.57    1.54
  -3   0 -10    2.69    2.14
  -3   0 -10    2.18    1.60
  -3   0 -10    0.44    1.63
  -3   0 -10    0.73    2.57
  -3   0 -10    2.73    2.55
  -3   0 -10    0.53    1.47
  -3   0 -10    0.06    1.60
  -3   0 -11   19.58    2.12
  -3   0 -11   17.60    1.98
  -3   0 -11   16.71    2.08
  -3   0 -11   20.14    2.08
  -3   0 -11   18.61    3.01
  -3   0 -12    1.58    1.66
  -3   0 -12   -0.15    1.80
  -3   0 -12   -2.16    2.70
  -3   0 -12   -1.13    1.61
  -3   0 -12    0.58    1.52
  -3   0 -13   20.84    2.89
  -3   0 -13   26.23    2.10
  -3   0 -14   -2.58    2.08
  -3   0 -14   -0.19    1.31
  -3   0 -15    6.97    1.67
  -3   0 -15   13.69    1.33
   3   1 -23   10.55    1.26
   3  -1 -23   11.20    1.06
   3   1 -22  107.09    6.13
   3   1 -22  100.85    5.95
   3  -1 -22  110.97    5.97
   3  -1 -22  118.25    5.91
   3   1 -21   -1.44    1.87
   3   1 -21   -0.11    1.19
   3  -1 -21   -0.79    1.19
   3   1 -20  188.28   11.27
   3  -1 -20  202.66   10.97
   3  -1 -20  217.41   11.05
   3   1 -20  196.83   11.02
   3  -1 -20  219.07   11.04
   3   1 -20  205.58   10.96
   3   1 -19   11.96    1.31
   3   1 -19   11.70    1.41
   3   1 -19   12.17    1.68
   3  -1 -19   10.03    1.32
   3  -1 -19   12.72    1.83
   3   1 -19   12.68    2.63
   3  -1 -19   12.18    1.68
  -3   1  18   10.39    2.56
  -3  -1  18    8.32    2.40
   3   1 -18    7.95    1.59
   3   1 -18    7.56    1.24
   3  -1 -18    8.90    1.21
   3  -1 -18    8.38    1.19
   3  -1 -18    9.76    1.79
   3   1 -18    8.72    1.69
   3   1 -18    6.35    3.66
   3   1 -18    8.24    1.33
   3  -1 -18   10.80    1.64
   3   1 -18    8.63    1.33
   3  -1 -17   30.76    2.58
   3   1 -17   29.86    2.50
   3   1 -17   29.08    2.39
   3  -1 -17   30.74    2.47
   3   1 -17   31.05    2.17
   3  -1 -17   31.01    2.10
   3   1 -17   34.78    2.24
   3   1 -17   22.25    4.62
  -3   1  17   27.65    3.28
  -3  -1  17   32.71    3.37
   3   1 -16    3.93    2.31
  -3  -1  16    6.31    2.21
   3  -1 -16    3.80    1.58
   3   1 -16    4.94    1.50
   3  -1 -16    4.93    1.00
   3   1 -16    5.30    1.09
   3   1 -16    6.80    3.83
   3   1 -16    5.40    1.47
   3   1 -16    4.86    1.24
   3  -1 -16    5.53    1.57
  -3  -1  15   26.01    2.85
   3   1 -15   22.15    2.73
   3   1 -15   22.45    2.07
   3  -1 -15   25.90    1.72
   3   1 -15   22.93    1.78
   3   1 -15   24.43    1.90
   3   1 -15   23.13    4.61
   3  -1 -15   23.03    2.37
   3   1 -15   22.45    2.32
   3  -1 -15   24.13    2.16
   3   1 -14   44.44    2.91
   3  -1 -14   46.15    2.64
   3   1 -14   41.04    5.19
   3  -1 -14   46.47    3.16
   3   1 -14   50.00    3.25
   3  -1 -14   47.36    3.25
   3  -1 -14   44.40    3.32
   3  -1 -14   44.52    3.30
  -3  -1  14   45.05    3.54
   3   1 -14   41.69    3.41
   3   1 -13    3.89    4.00
   3  -1 -13    5.81    1.90
  -3  -1  13    8.06    2.03
   3   1 -13    5.92    1.87
   3  -1 -13    8.62    1.95
   3   1 -13    8.99    1.36
   3   1 -13   11.82    1.74
   3  -1 -13    9.74    1.72
   3  -1 -13    9.54    1.60
   3  -1 -12  118.53    6.89
   3   1 -12  128.02    6.97
   3   1 -12  117.30    8.50
   3   1 -11   13.43    1.68
   3  -1 -11   11.41    1.56
   3  -1 -10   25.34    1.98
   3   1 -10   25.55    2.07
   3   1  -9   41.33    2.72
   3  -1  -9   40.46    2.62
   3   1  -9   38.57    2.69
   3   1  -9   36.62    2.58
   3  -1  -8  446.96   24.66
   3   1  -8  476.24   24.63
   3  -1  -8  486.05   24.71
   3  -1  -7    9.91    1.42
   3   1  -7    8.87    1.24
   3  -1  -6 1685.37   88.20
   3   1  -6 1672.21   88.20
   3   1  -6 1738.15   88.19
  -3  -1   6 1670.22   88.21
   3   1  -5    5.76    1.06
   3  -1  -5    6.43    0.92
  -3  -1   5    5.12    1.03
   3  -1  -4  797.93   41.33
   3   1  -4  761.87   41.32
   3  -1  -4  795.50   41.37
  -3  -1   4  816.24   41.32
   3   1  -3    9.11    0.85
   3  -1  -3    9.40    1.04
  -3  -1   3    9.00    0.96
  -3   1   2  368.60   18.57
   3   1  -2  339.94   18.28
  -3   1   2  349.45   18.45
   3  -1  -2  350.76   18.38
  -3   1   2  362.71   18.47
   3  -1  -2  361.82   18.31
  -3   1   1   39.82    3.02
   3  -1  -1   43.34    2.27
  -3  -1   1   37.25    2.28
  -3   1   1   35.98    2.48
   3  -1  -1   39.52    2.30
  -3   1   1   41.60    2.55
  -3   1   0   48.83    3.37
   3  -1   0   44.81    2.76
  -3   1   0   52.04    3.24
  -3   1   0   46.58    2.91
  -3  -1   0   47.97    2.70
   3  -1   0   49.15    2.68
  -3   1   0   51.62    3.02
  -3   1  -1   50.23    3.31
   3  -1   1   48.78    2.73
  -3   1  -1   46.29    3.27
  -3   1  -1   50.16    3.03
   3  -1   1   49.56    2.51
  -3   1  -1   50.99    2.56
  -3   1  -1   46.90    2.84
  -3   1  -1   38.36    2.40
  -3   1  -2    1.73    0.69
  -3   1  -2    1.12    0.36
   3  -1   2    0.36    1.08
  -3   1  -2    1.63    1.84
   3  -1   2    0.71    0.48
  -3   1  -2    1.73    1.38
  -3   1  -2   -0.23    1.81
  -3   1  -3    4.27    1.66
   3  -1   3    1.04    1.28
  -3   1  -3    2.61    2.01
   3  -1   4   12.73    1.62
  -3   1  -4   13.54    2.42
  -3   1  -5   61.71    4.98
  -3   1  -5   62.33    4.16
  -3  -1  -5   71.28    4.14
  -3   1  -5   68.71    4.02
  -3  -1  -5   70.78    4.02
   3  -1   5   73.17    4.39
  -3   1  -6   18.45    1.46
  -3   1  -6   17.29    1.49
  -3  -1  -6   18.82    1.60
  -3  -1  -6   17.79    1.55
   3  -1   6   16.84    2.02
  -3   1  -6   18.55    2.49
  -3   1  -6   17.38    1.61
  -3   1  -6   12.70    2.87
  -3  -1  -6   19.12    1.74
  -3   1  -6   17.56    1.75
  -3  -1  -6   19.32    1.64
  -3   1  -6   16.06    2.02
  -3   1  -6   21.01    1.79
  -3   1  -6   18.39    1.95
  -3   1  -6   17.01    2.01
  -3  -1  -6   16.08    1.94
  -3  -1  -7    1.61    1.27
  -3   1  -7    0.61    1.09
  -3   1  -7   -0.09    1.07
  -3  -1  -7    0.63    1.31
  -3   1  -7    1.78    1.24
  -3   1  -7    0.58    1.14
  -3  -1  -7    0.28    1.21
   3  -1   7    2.61    1.62
  -3   1  -7    1.97    2.31
  -3   1  -7    1.71    1.91
  -3  -1  -7    0.46    1.44
  -3   1  -7    0.35    1.24
  -3   1  -7    1.27    2.57
  -3  -1  -7    1.85    1.35
  -3   1  -7   -0.14    1.51
  -3   1  -7    0.90    1.73
  -3   1  -7   -0.16    1.50
  -3  -1  -7    1.64    1.74
  -3   1  -7    0.69    1.89
  -3  -1  -8  106.74    5.99
  -3   1  -8  103.71    5.96
  -3   1  -8  102.36    5.95
  -3  -1  -8  106.38    6.04
  -3  -1  -8  100.34    6.01
  -3   1  -8  108.27    6.00
   3   1   8   90.98    6.55
   3  -1   8  101.48    6.55
  -3   1  -8  103.87    7.58
  -3   1  -8  106.08    6.41
  -3   1  -8  117.43    6.21
  -3  -1  -8  107.40    6.05
  -3   1  -8  115.13    6.14
  -3  -1  -8  114.33    6.11
  -3   1  -8  109.65    6.03
  -3   1  -8  106.86    6.33
  -3  -1  -8  112.91    6.23
  -3   1  -8  124.47    6.20
  -3   1  -8  110.31    6.28
  -3   1  -9    2.00    2.25
  -3  -1  -9    3.12    2.12
  -3   1  -9    2.87    2.55
  -3   1  -9    2.68    1.33
  -3  -1  -9    1.08    1.44
  -3   1  -9    2.65    1.50
  -3  -1  -9    3.21    1.55
  -3   1  -9    2.95    2.34
  -3  -1  -9    4.25    1.71
  -3   1  -9    3.68    1.51
  -3  -1  -9    2.32    1.56
  -3  -1  -9    3.98    1.61
  -3   1  -9    2.10    1.61
  -3  -1  -9    4.11    1.53
  -3   1 -10  246.54   14.64
  -3  -1 -10  272.16   14.51
  -3  -1 -10  286.45   14.54
  -3   1 -10  270.85   14.48
  -3   1 -10  265.06   14.53
  -3   1 -10  266.98   14.76
  -3  -1 -10  275.20   14.55
  -3   1 -10  277.29   14.73
  -3  -1 -10  270.37   14.75
  -3  -1 -10  265.08   14.50
  -3   1 -10  273.84   14.45
  -3  -1 -10  267.85   14.53
  -3  -1 -10  286.20   14.49
  -3   1 -10  266.64   14.47
  -3  -1 -11    7.68    1.79
  -3   1 -11    9.71    1.64
  -3   1 -11    8.75    1.79
  -3   1 -11    7.99    1.77
  -3   1 -11    8.71    2.65
  -3  -1 -11    8.92    1.86
  -3   1 -11   10.83    1.72
  -3   1 -11    8.06    1.84
  -3  -1 -11    7.89    1.73
  -3  -1 -12   39.16    2.98
  -3  -1 -12   50.76    3.25
  -3   1 -12   36.83    3.59
  -3  -1 -12   41.41    2.92
  -3   1 -12   43.63    2.99
  -3  -1 -12   43.94    3.03
  -3  -1 -13    1.25    1.54
  -3  -1 -13    0.22    1.45
  -3  -1 -13   -1.15    1.83
  -3   1 -13    1.25    2.35
  -3  -1 -13    0.87    1.51
  -3  -1 -13    0.43    1.36
  -3   1 -13    1.29    1.44
  -3  -1 -14   17.79    1.69
  -3   1 -14   15.55    1.61
  -3   1 -14   19.14    2.33
  -3  -1 -15   10.39    1.25
  -3   1 -15    7.46    1.66
   3  -2 -23    8.53    0.93
   3  -2 -22   -1.32    1.34
   3   2 -22   -2.42    1.43
   3  -2 -21    5.25    0.98
   3   2 -21    6.40    1.27
   3  -2 -21    9.32    1.77
   3   2 -21    5.78    1.84
   3  -2 -21    6.92    1.24
   3  -2 -20    1.62    1.38
   3  -2 -20    2.06    0.99
   3   2 -20    0.94    1.33
   3   2 -20    2.44    1.07
   3   2 -20   -0.53    2.43
   3   2 -20    3.34    2.07
   3  -2 -20    3.47    1.95
   3  -2 -20    2.13    1.34
   3  -2 -19    3.19    1.65
   3  -2 -19    3.22    1.10
   3   2 -19    1.96    1.14
   3   2 -19    2.20    1.47
   3   2 -19    0.08    2.92
   3   2 -19    2.30    2.29
   3  -2 -19    2.46    2.15
   3  -2 -19    3.42    1.53
   3   2 -18  244.02   16.47
   3  -2 -18  228.41   16.29
   3   2 -18  270.89   14.86
   3  -2 -18  295.63   14.81
   3  -2 -18  268.97   14.91
   3   2 -18  286.60   14.82
   3  -2 -18  280.61   15.03
   3   2 -18  300.76   15.01
  -3   2  18  247.90   15.73
  -3  -2  18  270.74   15.72
  -3  -2  17    4.16    2.30
   3   2 -17    0.94    1.48
   3  -2 -17    1.61    1.65
   3  -2 -17    1.27    1.04
   3   2 -17    2.80    1.16
   3  -2 -17    2.16    0.98
   3  -2 -17    0.84    1.40
   3   2 -17   -0.75    3.44
   3  -2 -17    5.59    3.26
   3   2 -17    1.58    1.07
   3  -2 -17    3.14    1.68
   3  -2 -16  400.11   20.77
   3   2 -16  421.71   20.73
   3  -2 -16  368.17   20.67
   3  -2 -16  404.93   20.59
   3   2 -16  401.54   20.57
   3  -2 -16  389.78   20.51
   3   2 -16  397.80   20.51
   3  -2 -16  349.37   22.12
   3   2 -16  394.42   22.44
   3   2 -16  400.94   21.05
  -3  -2  16  396.11   21.40
   3  -2 -16  339.09   20.84
   3   2 -16  349.49   20.93
   3  -2 -15   16.76    2.40
  -3  -2  15   24.88    2.83
   3   2 -15   16.74    2.58
   3   2 -15   25.46    2.09
   3  -2 -15   24.84    1.68
   3   2 -15   25.80    1.78
   3  -2 -15   25.76    1.95
   3  -2 -15   19.89    4.04
   3   2 -15   25.88    4.33
   3   2 -15   27.44    2.40
   3  -2 -15   19.87    2.39
   3  -2 -15   26.32    2.29
   3   2 -14   10.16    1.40
   3  -2 -14    8.44    3.53
   3   2 -14   10.02    3.69
   3  -2 -14    9.80    0.97
   3  -2 -14   10.80    1.71
   3   2 -14   11.54    1.63
   3  -2 -14    7.70    1.78
   3   2 -14    7.35    2.01
  -3  -2  14    8.17    2.03
   3   2 -13    1.88    1.38
   3  -2 -13    0.47    1.50
   3   2 -13   -0.70    1.71
   3  -2 -13   -0.07    1.54
  -3  -2  13   -0.41    1.73
   3   2 -13    0.90    3.30
   3  -2 -13    0.29    3.45
   3  -2 -12   19.20    1.81
   3  -2 -12   18.35    1.97
   3   2 -12   19.53    1.99
  -3  -2  12   23.46    2.30
   3  -2 -12   14.57    3.54
   3   2 -12   26.75    4.12
   3  -2 -11   -0.27    1.36
   3   2 -11    0.09    1.36
   3   2 -11    0.66    1.45
   3  -2 -11   -0.85    1.23
  -3  -2  11    0.82    1.67
   3   2 -11    1.67    3.43
   3  -2 -11    2.04    3.21
   3   2 -10 1079.28   55.32
   3  -2 -10 1033.65   55.43
   3   2 -10 1051.20   55.51
   3   2 -10 1061.69   55.47
   3   2  -9   31.80    2.19
   3   2  -9   31.31    2.51
   3  -2  -9   32.21    2.27
   3   2  -8  317.83   16.40
   3  -2  -8  301.94   16.46
   3  -2  -7    9.66    1.58
   3   2  -7    8.93    1.22
   3   2  -7    9.30    1.51
  -3  -2   7    9.69    1.25
  -3  -2   6   45.81    2.73
  -3  -2   6   39.71    2.61
   3  -2  -6   40.94    2.59
   3   2  -6   40.01    2.73
   3   2  -6   45.74    2.59
  -3  -2   5    1.67    1.18
  -3  -2   5    1.27    1.06
   3   2  -5    0.41    1.16
   3  -2  -5    1.70    1.16
  -3   2   5    2.22    1.98
  -3  -2   4  101.62    5.88
   3  -2  -4  113.07    5.90
  -3   2   4  112.34    6.25
  -3  -2   3   12.49    1.44
  -3  -2   3   12.67    1.31
   3  -2  -3   15.40    1.32
  -3  -2   3   13.89    1.37
  -3   2   3   14.46    1.36
   3  -2  -2  820.95   40.81
   3  -2  -2  751.01   40.77
  -3  -2   2  781.80   40.83
   3  -2  -2  760.87   40.81
  -3  -2   2  795.57   40.88
  -3   2   2  807.98   40.88
  -3   2   2  776.87   41.10
   3  -2  -1   25.28    1.71
  -3  -2   1   24.49    1.66
   3  -2  -1   23.64    1.39
  -3  -2   1   22.92    1.42
  -3   2   1   25.63    1.95
  -3  -2   1   22.31    1.84
  -3   2   1   28.63    1.90
   3  -2  -1   25.68    1.62
  -3   2   1   28.59    3.10
   3  -2   0  492.39   25.74
  -3  -2   0  518.23   25.86
   3  -2   0  480.35   25.64
  -3   2   0  503.97   25.85
  -3  -2   0  485.29   25.66
  -3   2   0  503.29   25.83
  -3   2   0  477.84   26.10
  -3   2  -1    6.45    1.34
  -3   2  -1    7.58    2.78
   3  -2   1    7.69    1.25
  -3  -2  -1    8.06    1.68
  -3   2  -1    6.23    1.80
  -3   2  -1    7.39    1.42
   3  -2   1    6.03    0.66
  -3  -2  -1    7.52    1.41
  -3   2  -2   45.88    3.37
  -3  -2  -2   47.99    3.40
   3  -2   2   44.07    2.94
  -3   2  -2   49.47    2.83
  -3   2  -2   43.42    3.93
   3  -2   3    5.20    1.36
  -3   2  -3    3.62    2.49
  -3   2  -3    5.04    2.01
  -3  -2  -3    5.61    2.05
  -3   2  -3    4.92    0.75
  -3   2  -3    4.81    1.05
  -3  -2  -4  266.93   15.01
  -3   2  -4  276.29   15.03
   3  -2   4  274.62   14.59
  -3   2  -4  268.14   14.34
  -3   2  -4  273.73   14.74
  -3  -2  -5    3.74    1.18
  -3   2  -5    5.51    2.35
  -3   2  -5    3.10    1.14
  -3  -2  -5    5.36    1.35
  -3   2  -5    2.87    1.62
  -3  -2  -5    1.96    1.62
  -3  -2  -5    5.32    1.45
  -3  -2  -5    3.06    2.21
   3  -2   5    2.83    1.53
  -3  -2  -6  431.25   22.38
  -3   2  -6  412.98   22.35
  -3   2  -6  442.04   22.39
  -3  -2  -6  412.86   22.37
   3  -2   6  405.63   22.77
  -3   2  -6  409.43   23.33
  -3   2  -6  398.03   22.54
  -3  -2  -6  424.54   23.40
  -3   2  -6  383.76   22.48
  -3  -2  -6  419.22   22.40
  -3   2  -6  412.78   22.38
  -3  -2  -6  432.71   22.41
  -3  -2  -6  416.21   22.49
  -3   2  -6  407.40   22.49
  -3   2  -6  429.90   22.44
  -3  -2  -6  420.56   22.48
  -3  -2  -6  489.32   22.48
  -3   2  -6  517.64   22.50
  -3   2  -6  419.20   22.45
  -3  -2  -7    1.09    1.40
  -3   2  -7    1.97    1.07
  -3   2  -7    1.28    1.25
  -3   2  -7    0.50    1.13
  -3   2  -7    0.98    1.19
  -3  -2  -7    0.34    1.28
  -3  -2  -7    1.02    0.87
  -3  -2  -7    1.55    1.35
   3  -2   7    2.60    1.60
  -3   2  -7    1.10    2.22
  -3   2  -7    1.62    2.44
  -3  -2  -7   -0.50    2.72
  -3  -2  -7    0.19    1.49
  -3  -2  -7    1.51    1.35
  -3   2  -7    1.68    1.30
  -3   2  -7    1.29    1.91
  -3   2  -7    2.47    2.65
  -3   2  -7    0.71    1.66
  -3  -2  -7    2.32    1.94
  -3  -2  -7    1.27    2.04
  -3   2  -7    2.38    1.78
  -3  -2  -7    3.86    1.56
  -3   2  -7    1.83    1.88
  -3   2  -7    0.94    1.61
  -3   2  -8  104.19    5.33
  -3  -2  -8   97.18    5.34
  -3   2  -8   95.95    5.30
  -3  -2  -8   98.45    5.34
  -3   2  -8   98.03    5.28
  -3  -2  -8   91.64    5.39
  -3  -2  -8   88.51    5.18
   3  -2   8   82.00    5.79
  -3   2  -8   79.90    6.71
  -3   2  -8   91.80    5.83
  -3  -2  -8   85.40    6.75
  -3   2  -8   84.36    5.62
  -3   2  -8   92.85    5.33
  -3  -2  -8   92.64    5.65
  -3  -2  -8   96.08    5.40
  -3   2  -8   94.94    5.64
  -3  -2  -8   93.72    5.35
  -3   2  -8   94.28    5.58
  -3  -2  -8  105.34    5.50
  -3   2  -9   31.55    2.65
  -3   2  -9   32.03    3.47
  -3   2  -9   32.03    2.45
  -3  -2  -9   34.69    2.54
  -3  -2  -9   31.38    2.17
  -3  -2  -9   31.90    2.52
  -3  -2  -9   33.88    2.63
  -3   2  -9   33.86    2.43
  -3   2  -9   32.59    2.38
  -3   2  -9   34.72    2.49
  -3  -2  -9   32.64    2.64
  -3  -2  -9   30.93    3.10
  -3   2  -9   30.26    3.04
  -3  -2  -9   32.38    2.54
  -3   2  -9   37.33    3.09
  -3   2 -10   50.19    3.48
  -3   2 -10   47.30    4.15
  -3   2 -10   53.95    3.43
  -3  -2 -10   59.54    3.62
  -3  -2 -10   53.91    3.51
  -3  -2 -10   61.60    3.52
  -3   2 -10   54.66    3.34
  -3  -2 -10   50.35    3.57
  -3   2 -10   54.75    3.98
  -3  -2 -10   56.16    3.47
  -3  -2 -10   55.44    3.58
  -3  -2 -10   55.60    4.02
  -3   2 -10   53.02    3.43
  -3   2 -10   50.33    3.59
  -3   2 -10   55.00    3.95
  -3  -2 -11   -0.59    2.34
  -3   2 -11    1.79    2.40
  -3   2 -11    0.40    1.78
  -3  -2 -11    3.19    1.82
  -3  -2 -11    1.32    1.52
  -3  -2 -11    1.98    1.65
  -3   2 -11    0.93    1.38
  -3   2 -11    0.53    2.64
  -3  -2 -12   24.00    2.21
  -3  -2 -12   21.83    2.12
  -3  -2 -12   25.15    2.29
  -3  -2 -12   23.23    2.09
  -3  -2 -12   23.33    2.76
  -3   2 -12   23.73    2.23
  -3   2 -12   25.45    2.86
  -3  -2 -13   17.21    1.92
  -3  -2 -13   17.34    1.84
  -3  -2 -13   21.82    2.36
  -3  -2 -13   19.12    2.01
  -3   2 -13   16.15    2.52
  -3   2 -13   14.41    1.86
  -3  -2 -13   16.76    2.41
  -3  -2 -14   85.91    4.68
  -3   2 -14   79.59    4.98
  -3  -2 -14   83.80    4.72
  -3  -2 -14   69.55    4.88
  -3   2 -14   78.62    4.68
  -3  -2 -15    5.39    1.08
  -3   2 -15    3.38    1.49
  -3  -2 -15    1.59    1.34
   3   3 -22   40.27    2.63
   3  -3 -22   41.29    2.60
   3  -3 -21   10.33    1.10
   3  -3 -21    8.37    1.07
   3  -3 -21    8.59    1.67
   3   3 -21    9.69    1.74
   3  -3 -21    8.35    1.31
   3   3 -20   93.76    6.24
   3   3 -20  107.40    6.01
   3  -3 -20   99.07    5.93
   3  -3 -20  110.11    5.70
   3   3 -20   93.18    5.72
   3  -3 -20  101.76    5.78
   3  -3 -20  111.72    5.77
   3   3 -20  104.59    5.70
   3   3 -19   27.48    3.42
   3   3 -19   32.98    2.77
   3  -3 -19   27.06    2.58
   3  -3 -19   31.42    2.19
   3  -3 -19   24.89    2.28
   3   3 -19   21.40    2.14
   3   3 -19   26.38    1.99
   3  -3 -19   28.27    1.96
   3  -3 -19   23.00    2.29
   3  -3 -18   45.27    2.63
   3  -3 -18   40.11    2.92
   3  -3 -18   45.50    2.79
   3   3 -18   37.37    2.82
   3   3 -18   43.46    2.70
   3  -3 -18   40.25    3.04
   3  -3 -18   35.38    4.39
   3   3 -18   38.14    4.66
   3  -3 -18   39.30    3.23
   3   3 -18   40.76    3.34
  -3  -3  18   41.37    3.68
  -3  -3  17   -0.21    2.12
   3  -3 -17    2.05    1.69
   3  -3 -17    0.28    1.03
   3  -3 -17   -0.15    1.38
   3   3 -17   -0.16    1.19
   3   3 -17   -4.11    3.34
   3  -3 -17    1.28    2.94
   3  -3 -17    0.83    1.62
   3   3 -16   82.46    4.69
   3  -3 -16   78.84    4.47
   3  -3 -16   72.92    4.69
   3   3 -16   84.65    4.55
   3  -3 -16   84.90    4.57
   3   3 -16   92.39    6.59
   3  -3 -16   73.37    6.19
   3  -3 -16   71.43    4.89
   3  -3 -16   79.74    5.29
  -3  -3  16   75.84    5.43
   3   3 -16   69.99    4.99
   3   3 -16   86.01    5.08
  -3  -3  15    3.41    2.01
   3   3 -15    3.44    1.83
   3  -3 -15    2.95    1.65
   3  -3 -15    1.65    2.33
   3   3 -15    2.88    1.31
   3  -3 -15    2.77    0.83
   3  -3 -15    3.35    1.22
   3  -3 -15    2.80    0.95
   3   3 -15    1.90    3.21
   3  -3 -15    2.40    2.97
   3  -3 -15    2.87    1.55
   3   3 -15    3.30    1.59
   3  -3 -15    2.03    1.62
   3  -3 -14    3.46    1.59
   3   3 -14    1.55    1.67
  -3  -3  14    4.19    1.89
   3   3 -14    4.76    2.34
   3  -3 -14    5.07    2.16
   3  -3 -14    3.32    0.77
   3  -3 -14    3.76    1.14
   3   3 -14    3.55    3.11
   3  -3 -14    3.37    2.99
   3  -3 -14    4.35    1.64
   3   3 -14    5.02    1.59
   3  -3 -14    3.51    1.50
   3  -3 -13    2.29    1.45
   3   3 -13    1.00    1.58
  -3  -3  13    0.28    1.82
   3  -3 -13    0.58    1.87
   3  -3 -13    2.79    1.08
   3  -3 -13    0.86    1.49
   3  -3 -13    2.08    2.99
   3   3 -13    0.27    3.02
   3  -3 -13    2.76    1.44
   3  -3 -13    3.08    1.49
   3   3 -13    4.91    1.60
   3  -3 -12    0.94    2.87
   3   3 -12   -1.70    3.12
   3   3 -12    1.24    1.46
   3  -3 -12    2.47    1.44
   3   3 -12    1.54    1.53
  -3  -3  12    1.38    1.75
   3   3 -12    1.45    1.04
   3  -3 -12    1.91    1.73
   3  -3 -12    2.61    1.37
  -3  -3  11   39.25    2.83
   3   3 -11   31.10    2.62
   3  -3 -11   31.42    2.60
   3  -3 -11   24.69    3.86
   3   3 -11   28.20    3.93
   3  -3 -10 1044.21   54.65
   3   3 -10 1061.24   54.64
   3   3 -10 1046.09   54.40
  -3  -3  10 1009.31   54.67
   3   3  -9   17.61    1.53
   3  -3  -9   17.52    1.90
   3   3  -8  310.05   16.20
  -3  -3   8  303.30   16.29
   3   3  -7   20.60    1.65
   3   3  -7   21.45    2.07
  -3  -3   7   20.74    1.83
  -3  -3   6 1127.08   57.00
  -3  -3   6 1090.36   56.95
   3   3  -6 1028.35   56.99
   3  -3  -6 1064.71   56.96
  -3   3   6 1162.76   57.09
  -3  -3   5   43.39    2.77
  -3  -3   5   42.11    2.68
   3  -3  -5   37.29    2.59
  -3   3   5   41.91    3.39
   3  -3  -4    7.30    1.13
  -3   3   4    8.12    2.53
   3  -3  -4    5.17    1.29
  -3  -3   4    4.30    1.44
   3  -3  -3   28.93    1.94
  -3   3   3   30.14    2.18
  -3  -3   3   31.53    2.13
  -3  -3   3   26.92    1.92
   3  -3  -3   30.44    2.07
  -3   3   3   29.75    1.92
   3  -3  -3   30.48    2.10
  -3  -3   3   24.13    2.28
  -3  -3   2 1295.55   69.22
   3  -3  -2 1267.66   69.14
   3  -3  -2 1399.63   69.22
  -3  -3   2 1349.32   69.20
  -3   3   2 1370.93   69.20
   3  -3  -2 1309.30   69.18
   3  -3  -1   53.79    3.19
  -3  -3   1   59.62    3.46
  -3   3   1   54.76    4.83
   3  -3  -1   63.21    3.46
  -3   3   1   56.09    3.43
   3  -3  -1   62.89    3.32
  -3  -3   1   56.68    3.42
  -3  -3   0   42.75    2.64
  -3   3   0   41.67    2.87
  -3   3   0   39.25    4.21
   3  -3   0   46.61    2.75
  -3   3   0   43.49    2.78
  -3  -3   0   45.33    2.79
   3  -3   1    3.67    1.21
  -3   3  -1    5.08    3.38
  -3  -3  -1    3.63    0.90
  -3   3  -1    3.95    1.41
  -3  -3  -1    5.13    1.63
  -3   3  -1    5.73    1.36
  -3  -3  -1    3.53    1.29
  -3  -3  -2  379.67   20.28
  -3   3  -2  390.55   20.30
  -3   3  -2  358.53   20.62
   3  -3   2  378.46   20.05
  -3   3  -3   -2.35    3.26
  -3   3  -3    1.94    1.92
  -3  -3  -3    1.23    1.87
  -3   3  -3    2.97    1.27
   3  -3   3    1.72    1.39
  -3   3  -4    7.71    3.10
   3  -3   4    7.79    1.56
  -3  -3  -4   10.86    2.22
  -3   3  -4   10.79    2.18
  -3   3  -4    8.69    1.02
  -3   3  -4    9.16    1.31
  -3   3  -5    1.62    1.02
   3  -3   5    2.85    1.47
  -3   3  -5    2.14    2.53
  -3   3  -5    0.94    2.12
  -3  -3  -5    2.36    1.26
  -3   3  -5    0.90    1.35
  -3   3  -5    2.05    1.11
  -3  -3  -5    1.59    1.41
  -3  -3  -5    1.77    2.05
  -3   3  -5    1.04    2.06
  -3  -3  -5    2.16    1.12
  -3  -3  -5   -0.22    1.56
  -3   3  -5    1.62    1.53
  -3  -3  -5    1.23    1.56
  -3  -3  -5    2.66    1.65
  -3  -3  -6  594.73   32.25
  -3   3  -6  647.02   32.28
  -3   3  -6  605.88   32.22
   3  -3   6  573.62   32.65
  -3   3  -6  580.97   32.42
  -3  -3  -6  602.37   33.22
  -3   3  -6  603.26   33.18
  -3  -3  -6  626.92   32.30
  -3  -3  -6  624.90   32.34
  -3  -3  -6  627.23   32.36
  -3   3  -6  584.40   32.34
  -3  -3  -6  599.00   32.28
  -3   3  -6  598.21   32.26
  -3  -3  -6  597.62   32.27
  -3   3  -6  712.64   32.36
  -3  -3  -6  606.14   32.36
  -3  -3  -6  695.74   32.34
  -3   3  -6  588.93   32.30
  -3   3  -7   21.73    1.82
  -3  -3  -7   26.21    2.00
  -3  -3  -7   24.01    1.99
  -3  -3  -7   22.18    1.69
  -3   3  -7   24.14    1.88
   3  -3   7   20.92    2.43
  -3   3  -7   20.27    2.79
  -3   3  -7   21.05    2.99
  -3  -3  -7   19.88    1.96
  -3   3  -7   23.00    1.95
  -3   3  -7   22.25    2.37
  -3   3  -7   22.55    3.34
  -3  -3  -7   23.32    2.07
  -3  -3  -7   22.62    3.28
  -3  -3  -7   27.29    2.42
  -3   3  -7   25.13    2.28
  -3  -3  -7   22.46    2.38
  -3  -3  -7   23.64    2.51
  -3  -3  -7   28.20    2.18
  -3   3  -7   30.78    2.21
  -3   3  -7   25.00    2.34
  -3   3  -8  101.65    6.35
  -3   3  -8  105.39    6.20
  -3  -3  -8   94.57    5.63
  -3   3  -8  104.02    5.76
  -3  -3  -8  102.21    5.77
  -3   3  -8  103.38    5.69
  -3  -3  -8  106.16    5.79
  -3   3  -8  101.15    5.75
  -3  -3  -8  109.31    6.02
  -3  -3  -8  103.47    6.05
  -3  -3  -8  105.91    5.79
  -3  -3  -8  104.01    5.83
  -3   3  -8  105.60    6.01
  -3   3  -8  102.75    5.96
  -3  -3  -8  100.39    6.09
  -3   3  -9   15.77    2.31
  -3   3  -9   16.07    2.72
  -3   3  -9   18.85    3.11
  -3   3  -9   17.58    1.73
  -3  -3  -9   18.05    1.95
  -3   3  -9   16.46    1.82
  -3  -3  -9   18.97    1.99
  -3  -3  -9   14.87    2.01
  -3  -3  -9   16.06    2.51
  -3   3  -9   17.07    2.43
  -3  -3  -9   18.51    1.92
  -3  -3  -9   18.52    2.81
  -3   3  -9   18.54    2.51
  -3   3 -10  218.23   12.57
  -3   3 -10  205.74   12.25
  -3   3 -10  231.93   12.12
  -3  -3 -10  235.24   12.31
  -3   3 -10  229.41   12.22
  -3  -3 -10  224.77   12.22
  -3   3 -10  236.93   12.43
  -3  -3 -10  228.39   12.41
  -3  -3 -10  227.59   12.23
  -3  -3 -10  227.16   12.20
  -3   3 -10  224.37   12.37
  -3  -3 -10  232.91   12.53
  -3   3 -11   -0.62    2.17
  -3   3 -11    3.09    1.75
  -3  -3 -11   -2.94    1.92
  -3  -3 -11    1.17    1.48
  -3  -3 -11    2.97    2.17
  -3  -3 -11    0.69    1.71
  -3  -3 -11   -1.02    1.56
  -3  -3 -11   -0.52    1.61
  -3   3 -11    1.34    1.30
  -3   3 -11    0.24    2.85
  -3   3 -12   18.80    2.53
  -3  -3 -12   20.12    2.51
  -3  -3 -12   21.66    1.98
  -3   3 -12   24.17    2.17
  -3  -3 -12   26.18    2.31
  -3  -3 -12   20.42    2.02
  -3  -3 -12   22.68    2.14
  -3   3 -12   21.93    2.99
  -3  -3 -13   34.97    2.44
  -3  -3 -13   31.89    2.52
  -3  -3 -13   35.71    2.93
  -3  -3 -13   37.59    2.63
  -3   3 -13   33.02    2.87
  -3  -3 -13   27.36    2.76
  -3   3 -13   32.12    2.53
  -3  -3 -14    8.44    1.41
  -3  -3 -14   10.19    1.33
  -3  -3 -14    6.99    1.74
  -3  -3 -14    9.25    1.70
  -3   3 -14    8.44    1.37
  -3  -3 -14    7.39    1.44
  -3   3 -14   10.68    1.77
  -3  -3 -15    9.87    1.35
  -3   3 -15    9.61    1.23
  -3  -3 -15   12.74    1.19
   3  -4 -22   -0.46    0.94
   3  -4 -21   13.34    1.44
   3  -4 -21    9.95    1.69
   3   4 -21   14.46    1.74
   3  -4 -21   11.12    1.43
   3   4 -21   10.31    2.17
   3   4 -20   35.37    3.25
   3  -4 -20   39.44    2.40
   3  -4 -20   37.52    2.72
   3   4 -20   40.08    2.78
   3  -4 -20   30.03    2.49
   3  -4 -20   39.68    2.49
   3   4 -20   36.41    2.36
   3  -4 -20   37.23    2.35
   3  -4 -19    1.38    1.48
   3  -4 -19    5.23    1.42
   3  -4 -19    5.37    1.14
   3   4 -19    2.82    1.41
   3  -4 -19    5.44    1.16
   3   4 -19    4.18    1.21
   3   4 -19    3.47    2.82
   3  -4 -19    4.65    1.83
   3   4 -19    3.79    1.96
   3  -4 -19    4.74    1.52
   3  -4 -18    5.50    1.93
   3   4 -18    2.32    2.02
   3  -4 -18    2.76    1.09
   3   4 -18    3.42    1.47
   3   4 -18    2.54    1.19
   3  -4 -18    2.91    1.34
   3  -4 -18    4.13    1.63
   3  -4 -17   -0.05    1.31
   3  -4 -17    1.11    1.04
   3   4 -17    1.50    1.22
   3  -4 -17    1.80    1.68
   3  -4 -17    2.01    2.83
   3   4 -17   -0.30    2.79
  -3  -4  17    3.70    2.17
  -3  -4  16   22.88    2.77
   3   4 -16   19.41    2.85
   3  -4 -16   23.32    2.91
   3  -4 -16   22.07    1.79
   3  -4 -16   20.74    1.62
   3  -4 -16   17.79    3.19
   3   4 -16   22.28    3.47
   3  -4 -16   16.51    2.28
   3   4 -16   22.29    2.25
   3  -4 -15   33.04    2.11
   3  -4 -15   24.13    3.63
   3   4 -15   35.32    3.93
   3  -4 -15   36.86    2.87
   3   4 -15   26.33    2.69
   3   4 -15   24.14    2.55
   3  -4 -15   19.90    2.38
  -3  -4  15   32.93    3.18
   3  -4 -15   29.59    3.19
   3   4 -14 1039.06   55.28
   3  -4 -14 1060.31   55.38
   3  -4 -14  983.54   55.23
  -3  -4  14 1025.99   55.74
   3  -4 -14 1102.26   55.17
   3  -4 -14 1038.59   55.06
   3  -4 -14 1026.25   56.23
   3   4 -14 1051.17   56.30
   3   4 -14 1087.43   55.68
   3  -4 -14 1084.81   55.67
   3  -4 -14 1103.34   55.22
  -3  -4  13   15.42    2.23
   3  -4 -13   10.56    1.63
   3   4 -13   10.75    1.69
   3   4 -13   13.65    1.45
   3  -4 -13   16.52    1.80
   3  -4 -13   12.75    2.22
   3  -4 -13   14.03    1.31
   3   4 -13   11.61    2.94
   3  -4 -13    6.15    2.85
   3  -4 -13   12.30    1.88
   3  -4 -13   12.96    1.96
   3   4 -13   13.60    2.06
   3   4 -13   12.56    2.04
   3   4 -12  811.09   42.62
   3  -4 -12  795.48   42.62
   3  -4 -12  824.63   43.56
   3   4 -12  805.90   43.57
   3  -4 -12  840.66   43.04
   3   4 -12  835.57   43.04
   3  -4 -12  842.90   42.78
  -3  -4  12  797.58   43.09
   3  -4 -12  809.68   42.70
   3   4 -11   17.74    2.13
   3  -4 -11   19.14    2.05
  -3  -4  11   21.26    2.27
   3   4 -11   15.40    3.03
   3  -4 -11   16.26    2.99
  -3  -4  10   73.66    4.65
   3   4 -10   65.78    5.20
   3  -4 -10   64.11    5.13
   3  -4 -10   76.13    4.55
   3   4 -10   85.37    4.70
   3   4 -10   74.42    4.15
   3  -4  -9    1.22    1.37
  -3  -4   9    0.20    1.18
   3   4  -9    0.32    0.93
  -3  -4   8   99.29    5.89
   3   4  -8  108.24    5.75
  -3  -4   7   18.37    1.86
   3  -4  -7   17.27    1.79
  -3   4   7   19.61    2.62
   3  -4  -6    1.67    1.27
  -3  -4   6    1.18    1.40
  -3   4   6    1.34    2.40
  -3  -4   6    1.70    1.52
   3  -4  -5    7.75    1.36
  -3  -4   5    6.10    1.60
  -3   4   5    5.01    1.43
  -3   4   5    6.64    2.80
  -3  -4   5    6.72    1.77
   3  -4  -4  256.67   13.64
  -3   4   4  262.66   13.68
  -3   4   4  239.71   14.12
  -3  -4   4  258.20   13.77
  -3   4   3    4.06    3.13
  -3   4   3    5.32    1.34
  -3  -4   3    5.98    1.47
   3  -4  -3    4.92    1.10
  -3  -4   3    4.56    0.89
  -3   4   3    5.63    0.89
   3  -4  -3    6.20    1.47
  -3  -4   3    4.86    1.73
   3  -4  -2 1049.53   55.22
  -3  -4   2 1051.24   55.34
  -3   4   2 1054.79   55.36
  -3   4   2 1068.40   55.21
  -3  -4   2 1064.51   55.21
   3  -4  -2 1105.86   55.34
  -3  -4   2  994.90   55.41
  -3   4   1    1.07    3.41
  -3  -4   1    2.83    1.28
   3  -4  -1    2.24    0.80
  -3  -4   1    2.13    0.99
  -3   4   1    2.38    1.00
   3  -4  -1    2.22    1.31
  -3   4   0  234.28   14.49
  -3  -4   0  255.19   13.62
  -3   4   0  261.50   13.63
  -3  -4   0  255.16   13.61
   3  -4   0  255.76   13.65
  -3   4  -1   17.12    4.02
  -3  -4  -1   19.73    1.68
  -3   4  -1   17.56    2.02
   3  -4   1   18.71    1.83
  -3   4  -2 2441.18  132.93
   3  -4   2 2522.87  132.37
  -3  -4  -2 2571.21  132.21
  -3  -4  -3   68.80    4.81
  -3   4  -3   64.86    6.05
   3  -4   3   79.85    4.57
   3  -4   4   37.02    2.82
  -3   4  -4   37.86    4.60
  -3  -4  -4   35.85    3.24
  -3   4  -4   38.73    3.23
  -3  -4  -4   36.71    2.60
  -3  -4  -4   43.03    2.69
  -3   4  -4   42.17    2.78
  -3  -4  -5    8.27    1.29
  -3   4  -5    8.48    1.34
   3  -4   5    7.23    1.64
  -3   4  -5   14.55    3.76
  -3   4  -5    5.61    2.22
  -3   4  -5    6.65    2.22
  -3  -4  -5    7.90    1.69
  -3  -4  -5    6.69    1.77
  -3  -4  -5    7.56    1.40
  -3  -4  -5    8.50    2.24
  -3  -4  -5    7.51    1.30
  -3  -4  -5    6.02    1.57
  -3   4  -5    7.12    1.55
  -3   4  -5    6.42    2.05
  -3  -4  -5    6.59    1.60
  -3  -4  -5    8.47    1.29
  -3   4  -5    7.18    1.19
  -3  -4  -6    8.70    1.39
  -3   4  -6   10.17    1.29
  -3  -4  -6    8.30    1.05
  -3   4  -6    9.03    1.25
  -3   4  -6    9.29    1.16
   3  -4   6    9.90    1.81
  -3   4  -6    8.57    2.36
  -3   4  -6   10.39    2.37
  -3  -4  -6    9.80    1.69
  -3  -4  -6   11.34    2.38
  -3   4  -6    9.29    1.67
  -3  -4  -6    8.83    1.39
  -3  -4  -6    9.14    1.51
  -3  -4  -6    9.45    1.75
  -3   4  -6    9.01    1.51
  -3  -4  -6    8.78    1.95
  -3  -4  -6    8.41    1.80
  -3  -4  -6    9.49    1.48
  -3  -4  -7    4.70    1.38
  -3   4  -7    4.79    1.13
  -3  -4  -7    4.39    1.01
  -3   4  -7    4.79    1.26
   3  -4   7    4.97    1.64
  -3   4  -7    2.04    2.48
  -3   4  -7    5.94    2.52
  -3  -4  -7    4.45    1.80
  -3   4  -7    2.32    1.70
  -3  -4  -7    5.28    1.48
  -3  -4  -7    3.92    1.37
  -3  -4  -7    4.99    1.69
  -3  -4  -7    5.74    2.06
  -3   4  -7    5.55    1.74
  -3  -4  -7    5.56    1.85
  -3   4  -8  213.15   11.79
  -3   4  -8  203.97   11.73
  -3  -4  -8  212.43   11.49
  -3  -4  -8  215.61   11.47
  -3   4  -8  214.69   11.45
  -3   4  -8  203.98   11.34
  -3   4  -8  214.07   11.56
  -3  -4  -8  216.18   11.45
  -3  -4  -8  214.09   11.56
  -3  -4  -8  210.13   11.45
  -3  -4  -8  219.98   11.61
  -3   4  -8  217.45   11.53
  -3  -4  -8  218.80   11.68
  -3   4  -9    3.46    2.72
  -3   4  -9    1.67    2.90
  -3   4  -9    3.80    1.50
  -3  -4  -9    2.50    1.58
  -3  -4  -9    4.88    1.67
  -3   4  -9    3.76    1.30
  -3  -4  -9    4.03    2.07
  -3   4  -9    5.03    2.05
  -3  -4  -9    3.09    1.58
  -3  -4  -9    3.23    1.67
  -3  -4  -9    3.60    2.55
  -3   4  -9    2.01    2.14
  -3  -4 -10   12.30    1.74
  -3  -4 -10   11.04    2.20
  -3   4 -10   14.90    2.28
  -3  -4 -10   13.70    1.88
  -3  -4 -10   14.94    1.78
  -3   4 -10   11.97    1.47
  -3   4 -10   11.86    1.71
  -3  -4 -10   11.52    1.83
  -3   4 -10   12.20    2.76
  -3   4 -10   12.51    2.35
  -3   4 -10   12.38    3.04
  -3   4 -11    3.22    2.05
  -3  -4 -11    2.08    1.51
  -3  -4 -11   -0.61    2.01
  -3  -4 -11   -0.80    2.02
  -3  -4 -11    2.45    1.67
  -3  -4 -11    0.39    1.68
  -3  -4 -11    1.03    1.58
  -3   4 -11    1.80    1.25
  -3   4 -11    2.45    1.90
  -3   4 -11    3.71    2.88
  -3  -4 -12   20.13    2.23
  -3   4 -12   17.90    2.27
  -3  -4 -12   17.02    2.16
  -3   4 -12   17.90    2.07
  -3  -4 -12   18.40    1.84
  -3  -4 -12   17.92    1.93
  -3   4 -12   16.71    2.88
  -3  -4 -13   -0.11    1.32
  -3  -4 -13   -0.13    1.42
  -3  -4 -13    1.01    1.88
  -3  -4 -13    1.40    1.61
  -3   4 -13    0.82    1.47
  -3   4 -13    1.35    1.67
  -3  -4 -13   -1.25    1.63
  -3  -4 -14   77.91    4.57
  -3  -4 -14   86.99    4.53
  -3  -4 -14   79.06    4.66
  -3   4 -14   84.36    4.66
  -3   4 -14   77.30    4.56
  -3  -4 -14   80.80    4.62
  -3   4 -15    6.13    1.01
   3  -5 -22    0.67    0.84
   3  -5 -21   10.84    1.29
   3   5 -21   12.79    1.16
   3   5 -21   12.51    1.44
   3  -5 -21   10.20    1.31
   3   5 -21   13.05    2.00
   3   5 -20   23.40    2.69
   3  -5 -20   23.89    1.81
   3   5 -20   21.42    1.67
   3  -5 -20   22.51    1.77
   3   5 -20   22.37    1.99
   3  -5 -20   22.54    1.97
   3   5 -19   -0.30    2.71
   3  -5 -19    1.36    1.59
   3   5 -19    0.32    1.62
   3   5 -19    2.39    1.15
   3  -5 -19    1.21    1.34
   3  -5 -19    1.12    1.02
   3   5 -18  417.58   22.08
   3  -5 -18  426.98   21.83
   3   5 -18  455.66   21.86
   3  -5 -18  351.59   21.82
   3   5 -18  393.66   21.74
   3   5 -18  379.18   21.72
   3  -5 -18  441.71   21.75
   3  -5 -18  443.80   21.75
   3  -5 -17    4.74    1.39
   3  -5 -17    3.79    1.16
   3   5 -17    4.04    1.30
   3   5 -17    2.31    2.57
   3  -5 -17    3.38    1.80
   3   5 -17    4.51    1.84
   3  -5 -17    2.26    2.48
  -3  -5  17    5.92    2.19
   3   5 -16   48.03    4.01
   3  -5 -16   54.06    3.27
   3  -5 -16   51.50    3.13
   3  -5 -16   54.49    4.50
   3   5 -16   54.12    4.59
  -3  -5  16   45.98    3.97
   3  -5 -16   47.19    4.05
   3  -5 -16   47.67    3.76
   3   5 -16   49.94    3.71
   3  -5 -15   15.77    1.81
   3   5 -15   16.56    2.32
   3  -5 -15   15.83    2.28
  -3  -5  15   21.67    2.66
   3  -5 -15   12.63    2.77
   3   5 -15   16.73    2.84
   3  -5 -15   19.25    1.67
   3  -5 -15   21.67    2.20
   3   5 -15   15.37    3.10
   3  -5 -15   20.78    3.23
   3  -5 -15   16.79    2.22
   3  -5 -14   78.11    4.72
   3   5 -14   80.73    4.76
   3   5 -14   75.34    4.70
   3  -5 -14   66.72    4.62
   3   5 -14   69.39    4.20
   3  -5 -14   62.79    4.11
  -3  -5  14   65.64    4.75
   3   5 -14   75.34    4.60
   3  -5 -14   71.15    4.19
   3  -5 -14   67.51    3.92
   3  -5 -14   65.67    5.14
   3   5 -14   57.50    5.05
   3  -5 -14   66.01    4.04
   3  -5 -14   72.84    4.36
   3   5 -13    2.25    1.33
   3  -5 -13    4.07    1.30
  -3  -5  13    0.32    1.90
   3   5 -13    0.19    2.26
   3  -5 -13    2.68    2.12
   3  -5 -13    1.41    1.63
   3  -5 -13    2.07    0.87
   3  -5 -13    2.68    1.05
   3  -5 -13    2.51    2.25
   3   5 -13    2.75    2.24
   3   5 -13    4.24    1.84
  -3  -5  13    2.01    0.87
   3   5 -13    5.55    1.98
   3  -5 -13    2.43    1.65
   3  -5 -13    1.47    1.84
   3  -5 -12   98.10    5.49
   3  -5 -12  103.25    5.82
  -3  -5  12   96.97    6.05
   3   5 -12  104.97    5.52
   3  -5 -12   92.81    5.56
   3   5 -12   97.82    5.46
   3  -5 -12   93.42    5.32
   3   5 -12   89.90    6.32
   3  -5 -12  109.85    6.49
   3  -5 -12  103.79    5.77
   3  -5 -12  101.10    5.95
   3   5 -12  102.68    6.03
   3   5 -11   27.79    3.37
   3  -5 -11   29.53    3.39
   3  -5 -11   38.35    2.95
   3   5 -11   39.24    3.13
   3  -5 -11   37.99    2.87
  -3  -5  11   41.96    3.12
   3   5 -11   36.57    2.36
  -3  -5  10  350.44   18.66
   3  -5 -10  354.57   18.61
   3   5 -10  365.54   18.71
  -3  -5  10  357.83   18.48
   3   5 -10  323.05   18.83
   3  -5 -10  309.74   18.81
   3   5  -9   -1.14    1.99
   3  -5  -9    1.41    1.97
   3   5  -9    1.12    0.95
  -3  -5   9    1.29    1.32
   3   5  -8 1815.14   94.93
  -3  -5   8 1829.36   95.09
  -3   5   7   17.75    2.77
  -3  -5   7   20.73    2.04
   3  -5  -7   21.89    1.98
  -3   5   7   19.17    1.74
  -3   5   6  279.11   15.87
  -3  -5   6  293.91   15.64
  -3   5   6  295.84   15.52
   3  -5  -6  292.34   15.59
  -3  -5   5   40.53    3.23
  -3   5   5   43.10    4.05
  -3  -5   5   45.13    3.11
  -3   5   5   45.64    2.94
   3  -5  -5   45.74    2.96
  -3   5   4  183.00   11.09
  -3  -5   4  208.74   10.67
  -3  -5   4  189.43   10.22
  -3   5   4  199.81   10.21
  -3   5   4  190.07   10.44
   3  -5  -4  184.24   10.41
  -3   5   3   34.74    4.23
  -3  -5   3   37.79    2.98
   3  -5  -3   35.59    2.73
  -3   5   3   36.43    2.15
  -3  -5   3   36.63    2.16
   3  -5  -3   35.21    2.41
  -3   5   3   36.41    2.60
   3  -5  -2 1088.40   55.26
  -3  -5   2  958.49   55.35
  -3  -5   2 1053.77   55.04
  -3   5   2 1071.46   55.04
   3  -5  -2 1054.97   55.13
  -3   5   2 1068.14   55.26
   3  -5  -1   36.69    2.54
  -3  -5   1   30.70    2.08
  -3   5   1   29.33    2.09
   3  -5  -1   29.52    2.10
  -3   5   1   32.95    2.51
   3  -5   0   46.60    2.99
  -3  -5   0   41.06    2.92
  -3   5   0   37.84    4.87
   3  -5   1   11.74    1.73
  -3  -5  -1   14.63    1.70
  -3   5  -1   11.37    4.08
   3  -5   2  253.08   13.87
  -3  -5  -2  267.45   13.77
  -3   5  -2  227.29   14.88
   3  -5   3   18.59    1.94
  -3  -5  -3   15.89    1.49
  -3   5  -3   16.38    4.40
  -3   5  -4   25.77    2.36
   3  -5   4   25.83    2.38
  -3   5  -4   20.60    4.69
  -3   5  -4   28.07    2.64
  -3  -5  -4   31.54    2.20
  -3  -5  -4   27.96    1.97
  -3  -5  -4   25.07    2.14
  -3  -5  -4   20.98    2.02
  -3  -5  -4   29.73    2.40
  -3  -5  -4   28.58    2.18
  -3  -5  -5    4.59    1.22
  -3   5  -5    2.97    1.53
   3  -5   5    6.64    1.67
  -3   5  -5    5.05    4.03
  -3   5  -5    5.14    2.22
  -3  -5  -5    2.56    1.27
  -3   5  -5    4.70    1.12
  -3   5  -5    3.88    1.07
  -3  -5  -5    5.41    1.24
  -3  -5  -5    2.85    1.24
  -3   5  -5    3.68    2.26
  -3  -5  -5    4.64    1.70
  -3  -5  -5    3.02    1.58
  -3  -5  -5    4.46    1.46
  -3  -5  -5    5.00    1.31
  -3  -5  -5    1.90    1.37
  -3  -5  -5    2.66    1.78
  -3  -5  -5    2.28    1.65
   3  -5   6  556.53   30.92
  -3   5  -6  559.91   31.71
  -3   5  -6  548.49   30.62
  -3  -5  -6  598.52   30.56
  -3  -5  -6  646.79   30.50
  -3  -5  -6  584.00   30.53
  -3  -5  -6  574.82   30.47
  -3   5  -6  583.36   30.49
  -3  -5  -6  572.19   30.47
  -3  -5  -6  573.85   30.49
  -3  -5  -6  572.10   30.49
  -3   5  -6  587.34   30.44
  -3  -5  -6  564.83   30.42
  -3   5  -6  608.06   30.48
  -3  -5  -6  563.76   30.47
  -3  -5  -6  599.29   30.48
  -3   5  -6  559.51   30.39
  -3  -5  -7   -0.11    1.41
  -3   5  -7    1.70    1.08
  -3   5  -7    0.47    1.25
  -3  -5  -7    0.77    1.37
   3  -5   7    1.60    1.79
  -3   5  -7   -0.57    2.52
  -3   5  -7   -1.97    2.55
  -3   5  -7    1.06    1.60
  -3  -5  -7    1.87    1.47
  -3  -5  -7    0.92    1.63
  -3  -5  -7    3.04    1.42
  -3  -5  -7    1.13    1.72
  -3  -5  -7    0.95    2.13
  -3  -5  -7    0.23    1.87
  -3   5  -8  102.52    6.61
  -3   5  -8  103.55    6.63
  -3  -5  -8  105.36    6.17
  -3   5  -8  109.45    6.14
  -3  -5  -8  110.09    6.09
  -3   5  -8  109.71    6.00
  -3  -5  -8  113.95    6.34
  -3   5  -8  115.17    6.25
  -3  -5  -8  114.26    6.25
  -3  -5  -8  106.99    6.15
  -3  -5  -8  105.15    6.14
  -3  -5  -8  115.83    6.49
  -3   5  -9   10.04    1.62
  -3  -5  -9   10.68    1.65
  -3   5  -9    9.01    1.33
  -3  -5  -9    8.28    1.97
  -3   5  -9   10.01    1.96
  -3  -5  -9    7.10    1.71
  -3  -5  -9    7.89    1.66
  -3  -5  -9    9.08    1.81
  -3   5  -9    9.87    2.83
  -3   5  -9   11.53    2.95
  -3   5  -9   10.45    1.72
  -3  -5 -10   37.51    2.80
  -3  -5 -10   42.74    2.84
  -3   5 -10   45.18    3.07
  -3  -5 -10   42.34    3.00
  -3  -5 -10   44.66    2.79
  -3  -5 -10   43.56    2.98
  -3   5 -10   35.74    2.81
  -3   5 -10   36.49    3.61
  -3   5 -10   39.12    3.81
  -3   5 -10   32.98    3.41
  -3  -5 -11   42.03    3.35
  -3  -5 -11   49.36    3.19
  -3   5 -11   52.33    3.37
  -3  -5 -11   52.32    3.17
  -3   5 -11   49.57    4.08
  -3   5 -11   39.90    3.52
  -3  -5 -12  233.56   12.32
  -3  -5 -12  237.50   12.42
  -3   5 -12  234.22   12.34
  -3   5 -12  201.39   12.32
  -3  -5 -12  237.42   12.23
  -3  -5 -12  232.71   12.31
  -3   5 -12  226.55   12.57
  -3  -5 -13   -1.77    1.53
  -3   5 -13    0.16    1.44
  -3   5 -13    0.93    1.41
  -3  -5 -13    2.17    1.24
  -3  -5 -13    1.10    1.34
  -3   5 -13    1.53    2.09
  -3   5 -14    8.35    1.28
  -3  -5 -14    8.41    1.36
  -3  -5 -14   11.46    1.28
   3  -6 -22   65.88    3.61
   3  -6 -21    1.93    0.96
   3   6 -21    0.93    1.65
   3  -6 -20   37.44    2.39
   3   6 -20   35.85    2.99
   3   6 -19   49.57    3.19
   3  -6 -19   57.97    3.15
   3  -6 -19   44.95    3.16
   3   6 -19   49.28    3.79
   3  -6 -18    2.10    1.49
   3   6 -18    3.21    1.51
   3  -6 -18    6.71    1.43
   3  -6 -18    2.21    1.08
   3  -6 -18    3.12    1.28
   3  -6 -17   41.93    2.53
   3  -6 -17   35.31    2.59
   3   6 -17   31.56    2.62
   3  -6 -17   31.78    2.64
   3   6 -17   32.22    3.37
  -3  -6  16  278.96   16.87
   3  -6 -16  249.14   16.38
   3   6 -16  298.41   16.40
   3  -6 -16  317.41   16.03
   3  -6 -16  320.28   16.10
   3  -6 -16  269.96   16.98
   3   6 -16  316.12   16.11
   3  -6 -16  309.60   16.11
   3  -6 -16  285.75   16.76
   3  -6 -15   -0.05    1.33
   3   6 -15    0.83    1.83
   3   6 -15    1.38    1.68
   3  -6 -15   -0.17    1.62
  -3  -6  15    3.51    2.09
   3   6 -15    2.46    2.54
   3  -6 -15    1.03    2.35
   3  -6 -15    1.06    1.13
   3  -6 -15    0.74    1.77
   3  -6 -15    0.64    2.30
   3   6 -15   -0.85    1.98
   3  -6 -15    0.15    1.90
   3   6 -14  131.67    7.42
   3  -6 -14  127.71    7.40
   3   6 -14  124.94    7.47
   3  -6 -14   99.14    7.03
  -3  -6  14  120.13    7.46
   3  -6 -14  125.75    6.86
   3   6 -14  128.01    7.13
   3  -6 -14  126.27    6.62
   3  -6 -14  121.29    6.61
   3   6 -14  113.87    7.51
   3  -6 -14  115.27    7.59
   3  -6 -14  122.57    7.02
  -3  -6  14  119.13    6.56
   3  -6 -14  123.85    6.69
  -3  -6  13    9.09    1.11
   3   6 -13    9.90    2.17
   3  -6 -13    9.89    1.95
   3  -6 -13    8.75    1.33
  -3  -6  13    9.81    2.14
   3   6 -13    8.68    2.38
   3  -6 -13    9.87    1.81
   3  -6 -13    9.91    2.21
   3  -6 -13    9.53    1.08
   3  -6 -13    9.17    1.20
   3  -6 -13    4.80    2.13
   3   6 -13    8.24    2.23
   3  -6 -13    7.60    2.20
  -3  -6  12    6.19    1.97
  -3   6  12    3.59    1.06
   3   6 -12    6.22    2.15
   3   6 -12    5.00    1.96
   3  -6 -12    4.35    1.89
   3  -6 -12    4.24    1.67
   3  -6 -12    4.13    0.98
   3  -6 -12    5.42    0.87
   3   6 -12    7.19    1.96
   3  -6 -12    3.87    1.92
  -3  -6  12    5.03    0.97
   3   6 -12    3.51    1.86
   3  -6 -12    3.28    1.65
   3  -6 -12    4.85    2.01
   3  -6 -11    1.70    1.77
   3   6 -11    0.86    1.80
   3   6 -11    1.46    1.87
   3  -6 -11    1.33    1.85
   3  -6 -11    1.47    0.78
  -3   6  11    1.44    1.05
  -3  -6  11    1.56    1.80
   3   6 -11    2.27    1.13
   3   6 -11    3.31    1.94
  -3  -6  11    2.16    1.32
   3  -6 -11    4.84    1.61
  -3  -6  10  873.32   46.47
   3   6 -10  912.02   46.55
  -3  -6  10  890.26   46.32
   3  -6 -10  917.12   46.46
   3  -6 -10  859.24   46.48
   3   6 -10  834.02   46.43
   3  -6  -9   29.91    2.80
   3   6  -9   28.94    2.75
   3   6  -9   32.74    2.23
  -3  -6   9   33.38    2.70
  -3   6   9   35.43    2.29
   3   6  -8  312.13   18.38
   3  -6  -8  316.00   18.41
   3  -6  -8  348.56   18.46
  -3  -6   8  352.11   18.47
  -3   6   8  354.91   18.25
  -3   6   7  138.42    7.65
  -3  -6   7  144.68    7.34
  -3   6   7  141.93    7.02
   3  -6  -7  137.59    7.19
  -3   6   6   -0.25    2.64
  -3   6   6    1.91    1.14
   3  -6  -6    1.41    1.29
  -3  -6   6    3.12    1.55
  -3   6   5    7.33    3.03
  -3  -6   5    7.31    1.93
  -3  -6   5    5.46    0.70
  -3   6   5    5.31    1.33
  -3  -6   5    4.24    1.67
   3  -6  -5    6.02    1.33
  -3   6   4  509.82   27.69
  -3  -6   4  525.97   27.39
  -3  -6   4  501.79   26.83
   3  -6  -4  521.54   27.15
  -3   6   4  561.99   27.19
  -3   6   3   57.90    5.53
   3  -6  -3   68.65    4.24
  -3  -6   3   64.24    4.42
  -3  -6   3   61.29    3.49
   3  -6  -3   67.96    3.92
  -3   6   3   72.07    4.09
   3  -6  -2 1333.42   69.26
  -3   6   2 1381.71   69.24
   3  -6  -2 1346.02   69.11
  -3   6   2 1122.10   69.69
  -3   6   1   23.85    2.25
   3  -6  -1   21.31    2.23
   3  -6   0   35.72    2.69
  -3   6   0   35.82    2.69
  -3   6   0   20.85    4.76
   3   6   0   25.65    3.45
   3  -6   1   16.41    1.98
  -3  -6  -1   13.91    1.88
  -3   6  -1   11.29    4.26
   3  -6   2   39.70    2.96
  -3  -6  -2   42.77    2.86
  -3  -6  -3    0.66    1.12
   3  -6   3    1.46    1.51
  -3   6  -3    3.70    4.14
  -3   6  -3   -0.27    2.14
  -3  -6  -3    0.26    2.17
  -3   6  -3    1.33    1.86
  -3  -6  -3    0.90    1.22
  -3  -6  -3   -1.00    1.74
  -3  -6  -3   -0.34    1.66
  -3   6  -4  516.24   26.96
   3  -6   4  500.47   26.92
  -3   6  -4  476.49   27.98
  -3   6  -4  486.35   26.64
  -3  -6  -4  513.04   26.43
  -3  -6  -4  503.47   26.45
  -3   6  -4  524.11   26.43
  -3  -6  -4  492.43   26.43
  -3   6  -4  498.36   26.59
  -3  -6  -4  448.58   26.48
  -3   6  -4  487.05   26.60
  -3  -6  -4  518.22   26.50
  -3  -6  -4  543.09   26.51
  -3  -6  -4  492.77   26.48
  -3  -6  -4  525.33   26.66
  -3  -6  -4  521.28   26.51
  -3  -6  -5   12.62    1.47
  -3   6  -5   12.63    2.11
   3  -6   5   10.87    1.97
  -3   6  -5   15.53    4.49
  -3  -6  -5   15.08    1.85
  -3   6  -5   14.43    2.65
  -3   6  -5   13.05    1.41
  -3  -6  -5   13.64    1.55
  -3  -6  -5   13.94    1.53
  -3   6  -5   14.57    1.40
  -3   6  -5   14.85    2.50
  -3   6  -5   14.53    2.47
  -3  -6  -5   14.51    2.01
  -3  -6  -5   13.34    1.90
  -3  -6  -5   15.51    1.68
  -3  -6  -5   12.01    1.67
  -3  -6  -5   16.00    1.86
  -3  -6  -5   13.07    2.01
  -3  -6  -6   20.23    2.03
   3  -6   6   16.27    2.38
  -3   6  -6   19.57    2.93
  -3  -6  -6   22.83    2.15
  -3   6  -6   19.93    4.84
  -3  -6  -6   24.51    1.92
  -3   6  -6   23.29    1.84
  -3   6  -6   25.18    1.83
  -3  -6  -6   24.16    1.91
  -3  -6  -6   23.52    1.96
  -3   6  -6   23.74    2.88
  -3  -6  -6   25.05    2.30
  -3  -6  -6   23.70    2.02
  -3  -6  -6   21.18    1.98
  -3  -6  -6   25.79    2.26
  -3  -6  -6   22.35    2.00
  -3  -6  -6   24.61    2.23
  -3  -6  -6   25.95    2.48
  -3  -6  -7   87.57    4.96
  -3   6  -7   83.75    5.45
  -3   6  -7   83.31    4.82
  -3  -6  -7   82.84    4.86
  -3  -6  -7   78.35    4.84
  -3  -6  -7   86.28    4.81
  -3  -6  -7   81.67    4.87
  -3  -6  -7   81.04    4.96
  -3  -6  -7   75.78    4.83
  -3  -6  -7   83.06    4.89
  -3  -6  -7   84.41    5.05
  -3   6  -7   83.14    4.86
  -3  -6  -7   89.04    5.27
  -3   6  -8   57.70    4.22
  -3  -6  -8   54.25    3.53
  -3  -6  -8   58.91    3.50
  -3  -6  -8   53.87    3.53
  -3   6  -8   61.82    3.51
  -3   6  -8   55.96    3.57
  -3  -6  -8   55.76    3.52
  -3  -6  -8   54.97    3.57
  -3  -6  -8   56.08    3.57
  -3  -6  -8   57.14    3.82
  -3   6  -9   12.27    1.57
  -3  -6  -9    8.26    1.59
  -3  -6  -9    8.38    1.71
  -3   6  -9   11.36    1.76
  -3  -6  -9    8.90    1.61
  -3  -6  -9    9.32    1.75
  -3  -6  -9    8.10    1.68
  -3   6  -9   10.22    2.74
  -3   6  -9    5.76    2.75
  -3   6 -10  201.50   10.64
  -3  -6 -10  193.54   10.57
  -3  -6 -10  199.93   10.64
  -3   6 -10  190.53   10.61
  -3  -6 -10  192.63   10.65
  -3  -6 -10  210.14   10.57
  -3   6 -10  199.84   10.97
  -3   6 -10  164.89   10.86
  -3   6 -10  209.99   11.01
  -3  -6 -11    0.30    1.40
  -3   6 -11    1.14    1.51
  -3  -6 -11    0.57    1.37
  -3   6 -11   -1.02    2.55
  -3   6 -11    5.02    2.55
  -3   6 -11    3.02    2.13
  -3  -6 -12    7.67    1.36
  -3  -6 -12    4.11    1.84
  -3   6 -12    7.16    1.49
  -3  -6 -12    6.21    1.72
  -3   6 -12    4.90    2.32
  -3   6 -13   -0.49    1.33
  -3  -6 -13   -0.42    1.48
  -3  -6 -13    0.15    1.44
  -3   6 -13    1.12    1.94
  -3   6 -14   72.21    4.22
  -3  -6 -14   80.17    4.26
   3   7 -21    3.95    1.44
   3  -7 -21    3.67    0.88
   3  -7 -21    1.20    0.80
   3  -7 -20   56.38    3.16
   3  -7 -20   52.33    3.17
   3   7 -20   54.68    3.49
   3   7 -19    4.69    2.16
   3  -7 -19    4.98    1.22
   3  -7 -19    5.43    1.25
   3   7 -18   92.50    5.62
   3  -7 -18  101.17    5.66
   3  -7 -18  108.53    5.62
   3   7 -18  107.19    6.15
   3   7 -17    2.98    2.58
   3  -7 -17    3.74    1.32
   3  -7 -17    2.56    1.28
   3   7 -17    4.40    1.27
   3  -7 -16  145.34    7.63
   3  -7 -16  147.73    7.69
   3  -7 -16  133.95    8.43
   3   7 -16  136.40    8.15
  -3  -7  16  144.95    8.62
   3  -7 -16  120.47    8.02
  -3  -7  15   26.44    2.99
   3   7 -15   21.73    6.22
   3  -7 -15   20.11    2.73
   3   7 -15   22.48    3.04
   3  -7 -15   29.44    2.45
   3   7 -15   22.23    2.72
   3   7 -15   20.32    2.67
   3  -7 -15   16.58    2.57
   3  -7 -15   22.67    1.83
   3  -7 -15   23.09    1.94
   3  -7 -15   23.99    1.79
  -3  -7  15   20.41    1.64
   3  -7 -15   21.41    2.63
  -3  -7  14  194.28   10.54
   3  -7 -14  160.71    9.92
   3   7 -14  165.41    9.79
   3  -7 -14  186.94    9.80
   3   7 -14  176.04   10.00
   3   7 -14  171.09   10.41
   3   7 -14  187.88   10.41
   3  -7 -14  188.33   10.41
   3  -7 -14  179.43    9.55
   3  -7 -14  191.62    9.62
   3  -7 -14  177.37    9.58
   3  -7 -14  166.22    9.91
  -3  -7  14  178.59    9.53
   3  -7 -13    1.58    1.20
  -3  -7  13    2.27    1.05
   3  -7 -13    3.18    1.86
   3   7 -13    2.20    2.10
  -3   7  13    2.15    1.14
  -3  -7  13    4.02    2.17
   3   7 -13    3.69    2.45
   3   7 -13    2.36    2.07
   3  -7 -13   -0.16    1.96
   3  -7 -13    1.67    1.81
   3  -7 -13    2.58    1.01
   3  -7 -13    2.07    1.12
   3  -7 -13    3.48    1.83
   3  -7 -13    2.29    2.13
   3  -7 -12  969.79   46.80
   3   7 -12  975.64   46.86
   3  -7 -12  799.62   46.24
  -3   7  12  859.94   46.11
  -3  -7  12  894.03   46.81
   3   7 -12  971.00   46.29
   3   7 -12  965.80   46.21
   3  -7 -12  875.67   46.02
   3  -7 -12  873.10   46.06
   3  -7 -12  858.39   46.60
  -3  -7  12  910.91   46.06
   3  -7 -12  732.73   46.26
  -3  -7  11   22.77    2.61
   3   7 -11   17.17    2.41
   3   7 -11   18.56    2.21
   3  -7 -11   15.15    2.09
   3  -7 -11   17.16    1.40
   3  -7 -11   13.51    2.04
  -3  -7  11   18.77    1.52
  -3  -7  11   21.60    2.07
   3   7 -11   20.35    2.58
   3   7 -11   17.94    1.64
   3  -7 -11   21.46    2.31
   3  -7 -10  123.96    7.13
  -3  -7  10  144.03    7.73
   3   7 -10  139.02    7.13
   3  -7 -10  127.41    6.89
   3  -7 -10  126.61    7.31
   3  -7 -10  137.79    7.12
  -3  -7  10  128.98    6.94
  -3  -7  10  137.40    7.44
   3   7 -10  114.58    6.90
   3  -7 -10  133.21    7.52
   3  -7  -9   12.84    1.91
   3  -7  -9    7.43    1.45
   3   7  -9   12.61    1.83
   3   7  -9   11.79    2.04
  -3  -7   9   10.66    2.09
  -3  -7   9   10.67    1.84
  -3   7   8   10.78    2.58
  -3   7   8   11.93    1.37
   3  -7  -8   11.38    1.71
  -3  -7   8    9.54    1.85
  -3   7   7   14.61    2.95
  -3  -7   7   11.45    2.02
   3  -7  -7   13.44    1.85
  -3   7   7   16.95    1.61
  -3   7   6 1135.61   65.08
  -3  -7   6 1244.03   64.91
   3  -7  -6 1236.04   64.83
  -3   7   6 1285.88   64.72
  -3   7   5   20.37    3.68
  -3  -7   5   20.54    2.69
  -3  -7   5   24.19    2.52
   3  -7  -5   25.66    2.20
  -3   7   5   24.30    2.12
  -3   7   4    2.98    3.38
  -3  -7   4    1.74    1.95
  -3   7   4    4.40    1.43
   3  -7  -4    2.07    1.30
  -3   7   3   59.32    5.35
  -3  -7   3   51.01    4.26
  -3   7   3   61.01    3.84
   3  -7  -3   56.93    3.69
  -3   7   2   24.84    4.48
   3  -7  -2   26.64    2.75
   3  -7  -2   35.49    2.37
  -3   7   2   34.79    2.64
   3  -7  -1    4.39    1.78
  -3   7   1    3.69    1.65
   3   7   0  973.03   59.52
  -3   7   0 1121.04   60.26
   3  -7   1    6.51    1.81
  -3   7  -1    4.84    1.90
  -3  -7  -1    6.91    2.35
  -3   7  -1    7.63    2.02
  -3   7  -1    7.45    4.37
  -3  -7  -1    6.97    1.80
  -3  -7  -1    5.07    1.91
   3  -7   2   64.89    4.08
  -3   7  -2   62.63    4.00
  -3   7  -2   55.92    6.05
  -3   7  -2   61.62    3.83
  -3  -7  -2   58.52    4.04
  -3   7  -2   60.92    3.87
  -3  -7  -2   58.97    3.84
  -3  -7  -2   64.83    3.83
  -3  -7  -2   49.70    3.90
  -3  -7  -3   15.70    1.97
   3  -7   3   17.32    2.25
  -3   7  -3   15.64    4.74
  -3   7  -3   20.16    2.64
  -3  -7  -3   19.95    1.66
  -3  -7  -3   19.51    1.64
  -3   7  -3   16.84    2.39
  -3  -7  -3   16.41    2.22
  -3   7  -3   16.31    2.30
  -3  -7  -3   18.95    2.62
  -3  -7  -3   15.98    1.82
  -3  -7  -3   19.35    2.17
  -3  -7  -3   15.10    2.23
   3  -7   4  307.09   17.06
  -3   7  -4  293.76   18.30
  -3   7  -4  309.23   16.79
  -3  -7  -4  324.11   16.49
  -3  -7  -4  314.34   16.51
  -3  -7  -4  321.09   16.47
  -3   7  -4  319.50   16.47
  -3   7  -4  324.56   16.47
  -3  -7  -4  280.80   16.58
  -3   7  -4  311.35   16.68
  -3  -7  -4  290.55   16.53
  -3  -7  -4  319.35   16.76
  -3  -7  -5    1.31    1.13
  -3   7  -5    1.02    1.87
   3  -7   5   -0.90    1.83
  -3  -7  -5    2.16    1.68
  -3   7  -5   -0.33    4.65
  -3   7  -5    2.54    2.64
  -3  -7  -5    1.29    1.30
  -3   7  -5    0.04    1.06
  -3   7  -5    0.87    1.00
  -3  -7  -5    1.18    1.23
  -3   7  -5    0.43    2.22
  -3  -7  -5   -0.82    1.90
  -3  -7  -5   -1.93    1.44
  -3  -7  -5    1.40    1.63
  -3  -7  -5   -0.66    1.64
  -3  -7  -5    0.99    1.84
  -3  -7  -6   97.32    5.93
  -3   7  -6   94.71    6.40
  -3   7  -6  117.39    8.39
  -3   7  -6  106.08    5.75
  -3  -7  -6  101.21    5.77
  -3  -7  -6  103.73    5.77
  -3  -7  -6  106.95    5.82
  -3   7  -6  106.13    5.73
  -3  -7  -6  102.77    5.98
  -3   7  -6  107.51    6.21
  -3   7  -6  108.63    6.28
  -3  -7  -6  112.50    5.96
  -3  -7  -6   97.54    5.81
  -3  -7  -6  102.41    5.91
   3  -7   6  101.57    6.45
  -3  -7  -7   -0.75    1.89
  -3   7  -7    1.10    2.68
  -3  -7  -7    1.69    1.77
  -3  -7  -7    0.89    1.43
  -3  -7  -7    2.02    1.47
  -3   7  -7    0.85    1.18
  -3  -7  -7    0.70    1.75
  -3  -7  -7   -0.81    1.42
  -3  -7  -7    1.49    1.63
  -3  -7  -7   -0.15    1.33
  -3   7  -7    2.42    2.59
  -3   7  -7    0.80    2.48
  -3  -7  -8  228.30   11.97
  -3  -7  -8  216.26   11.88
  -3   7  -8  221.61   11.89
  -3  -7  -8  230.76   11.92
  -3  -7  -8  218.46   11.92
  -3  -7  -8  218.88   11.86
  -3   7  -8  221.04   12.24
  -3  -7  -9    4.03    1.57
  -3  -7  -9    4.79    1.46
  -3   7  -9    3.93    1.31
  -3  -7  -9    5.24    1.42
  -3  -7  -9    4.81    1.47
  -3   7  -9    4.86    2.66
  -3  -7 -10   88.12    5.09
  -3  -7 -10   91.98    5.11
  -3  -7 -10   93.29    5.20
  -3   7 -10   92.19    5.12
  -3   7 -10   91.92    5.70
  -3   7 -10   80.41    5.58
  -3  -7 -11   32.31    2.40
  -3   7 -11   29.62    2.94
  -3   7 -11   32.95    3.10
  -3  -7 -12   75.23    4.31
  -3  -7 -12   64.11    4.42
  -3  -7 -12   87.38    4.36
  -3   7 -12   63.79    4.40
  -3   7 -12   82.22    4.68
  -3  -7 -13    2.42    1.29
  -3  -7 -13    2.34    1.24
  -3   7 -13    2.41    1.72
  -3   7 -14   83.67    4.93
  -3  -7 -14   98.87    4.94
   3  -8 -20  119.04    6.78
   3  -8 -20  130.71    6.80
   3   8 -20  127.20    6.77
   3   8 -20  132.50    6.98
   3   8 -20  128.06    6.95
   3   8 -19    3.97    1.95
   3   8 -19    3.12    1.92
   3   8 -19    5.19    0.99
   3  -8 -19    5.45    1.09
   3  -8 -19    3.90    1.08
   3   8 -18   34.61    2.32
   3  -8 -18   35.10    2.34
   3  -8 -18   36.27    2.36
   3   8 -18   40.78    3.05
   3   8 -18   39.59    3.09
   3   8 -17    4.06    2.36
   3  -8 -17    2.81    1.18
   3   8 -17    2.75    1.15
   3  -8 -17    4.01    1.20
   3  -8 -16  415.32   19.78
   3   8 -16  337.43   19.88
   3  -8 -16  389.89   19.61
   3  -8 -16  385.39   19.58
   3   8 -16  377.59   19.85
  -3  -8  16  364.53   19.51
   3  -8 -16  310.46   19.81
   3  -8 -15    8.64    2.20
   3   8 -15    8.39    2.35
   3   8 -15    3.16    2.00
  -3  -8  15    9.26    1.16
  -3  -8  15   11.51    2.45
   3  -8 -15    7.62    2.22
   3   8 -15    8.99    2.71
   3   8 -15    6.29    5.50
   3   8 -15    8.10    2.16
   3  -8 -15   12.80    1.39
   3   8 -15    8.26    2.52
   3  -8 -15   11.42    2.09
   3  -8 -15   10.43    1.41
   3  -8 -15    5.79    2.21
   3   8 -14   13.71    2.53
   3  -8 -14   14.14    2.27
   3   8 -14   19.17    2.43
   3   8 -14   14.60    2.71
   3  -8 -14   17.64    2.19
   3   8 -14   14.52    2.38
   3  -8 -14   15.29    2.24
  -3  -8  14   17.64    2.60
   3  -8 -14   15.87    1.48
   3  -8 -14   18.16    1.52
  -3  -8  14   14.70    1.41
   3  -8 -14   15.14    2.40
   3   8 -13    0.92    2.07
  -3  -8  13    0.44    1.02
   3  -8 -13    0.71    1.79
   3   8 -13   -0.22    2.38
   3  -8 -13    1.67    1.92
   3   8 -13    1.39    2.08
   3  -8 -13    0.08    1.84
  -3  -8  13   -0.98    2.18
  -3   8  13    0.90    1.14
   3  -8 -13    0.98    1.04
   3  -8 -13    0.82    1.09
   3  -8 -13    1.18    2.13
   3  -8 -12  147.90    8.37
   3   8 -12  145.49    8.49
   3  -8 -12  130.63    7.82
  -3   8  12  144.41    7.66
  -3  -8  12  149.59    8.53
   3   8 -12  153.12    7.99
   3   8 -12  153.44    7.85
   3  -8 -12  135.82    7.51
   3  -8 -12  136.05    7.54
  -3  -8  12  144.03    7.56
   3  -8 -12  115.41    7.91
   3  -8 -11   13.45    2.18
  -3  -8  11   10.09    2.31
  -3  -8  11   11.76    1.86
  -3  -8  11   10.28    1.29
   3   8 -11   11.99    1.48
   3  -8 -11   10.67    2.02
   3   8 -11   12.55    2.49
   3   8 -11    8.80    2.04
   3  -8 -11   10.46    1.81
   3   8 -10  676.15   33.70
  -3  -8  10  646.11   34.33
   3  -8 -10  606.10   33.70
   3  -8 -10  657.50   33.68
  -3  -8  10  634.00   33.60
  -3  -8  10  695.57   34.16
   3   8 -10  625.54   33.56
   3  -8  -9    3.87    1.85
   3  -8  -9    3.01    1.43
  -3  -8   9    3.65    2.09
  -3  -8   9    2.72    1.64
  -3  -8   9    3.27    1.06
   3   8  -9    2.33    1.90
   3   8  -9    3.39    1.67
   3   8  -8  651.95   33.21
  -3   8   8  657.43   33.79
   3  -8  -8  621.28   33.16
   3  -8  -8  608.03   33.14
  -3  -8   8  631.49   33.10
   3  -8  -8  633.71   33.61
  -3  -8   8  671.13   33.65
  -3   8   7   15.05    1.69
  -3  -8   7   16.31    2.28
   3  -8  -7   17.00    2.08
   3  -8  -7   15.19    2.06
   3   8  -7   14.44    1.86
  -3   8   7   18.57    3.16
   3   8  -7   15.21    2.05
  -3   8   6   91.94    6.25
   3   8  -6   91.26    5.11
   3  -8  -6   89.39    5.45
  -3  -8   6   89.50    5.58
  -3   8   6   90.73    5.30
  -3   8   5    6.18    3.24
  -3  -8   5    3.51    2.23
  -3  -8   5    3.91    1.95
  -3   8   5    4.59    1.48
   3  -8  -5    4.09    1.48
  -3   8   4  679.80   39.41
  -3  -8   4  699.82   39.15
   3  -8  -4  751.51   38.85
  -3   8   4  771.71   38.84
  -3   8   3   -1.76    3.72
  -3  -8   3    1.63    2.18
   3  -8  -3    3.59    1.34
  -3   8   3    2.01    1.52
  -3   8   2   39.31    4.98
  -3   8   2   42.22    2.97
   3  -8  -2   44.55    3.43
  -3   8   2   48.37    3.24
   3   8  -1    6.29    3.60
  -3   8   1   10.81    1.95
   3  -8  -1    8.03    2.01
   3  -8   0  320.08   16.57
   3   8   0  255.97   16.71
  -3   8   0  306.80   16.05
  -3  -8   0  316.18   16.51
  -3  -8   0  316.67   16.07
  -3  -8   0  282.91   16.12
   3  -8   1    1.53    1.81
  -3   8  -1    4.40    4.41
  -3  -8  -1    1.88    1.16
  -3   8  -1    3.13    1.88
  -3  -8  -1    2.32    2.38
  -3   8  -1    2.44    1.73
  -3  -8  -1    2.51    1.73
  -3  -8  -1    2.23    1.91
  -3  -8  -1    0.06    1.70
  -3  -8  -1    2.50    1.70
   3  -8   2   19.87    2.36
  -3   8  -2   16.65    2.41
  -3   8  -2   20.07    4.75
  -3  -8  -2   15.39    1.58
  -3   8  -2   18.45    2.27
  -3  -8  -2   14.31    2.59
  -3   8  -2   19.52    2.12
  -3  -8  -2   14.46    2.15
  -3  -8  -2   18.83    2.18
  -3  -8  -2   18.11    2.18
   3  -8   3    5.21    1.99
  -3   8  -3    6.19    4.62
  -3   8  -3    5.15    2.42
  -3  -8  -3    4.83    1.34
  -3   8  -3    9.78    2.16
  -3  -8  -3    7.26    2.51
  -3  -8  -3    4.94    2.08
  -3   8  -3    6.39    1.99
  -3  -8  -3    4.56    2.05
  -3  -8  -3    8.65    1.97
  -3   8  -3    6.57    1.27
   3  -8   4  924.83   48.44
  -3   8  -4  868.07   48.01
  -3   8  -4  860.33   49.52
  -3   8  -4  942.54   47.75
  -3  -8  -4  909.08   47.75
  -3  -8  -4  952.31   47.81
  -3  -8  -4  847.59   47.85
  -3   8  -4  926.99   47.92
  -3   8  -4  920.34   47.94
  -3  -8  -4  851.81   47.80
  -3  -8  -4  985.99   47.81
  -3  -8  -4  913.54   48.02
  -3   8  -5   29.65    3.13
   3  -8   5   31.98    3.08
  -3   8  -5   37.63    5.70
  -3   8  -5   26.03    3.59
  -3  -8  -5   27.23    2.63
  -3   8  -5   33.24    2.10
  -3  -8  -5   30.41    2.20
  -3  -8  -5   33.65    2.35
  -3   8  -5   32.99    2.15
  -3   8  -5   34.20    3.00
  -3  -8  -5   35.53    2.85
  -3  -8  -5   26.10    2.59
  -3  -8  -5   27.43    2.34
  -3  -8  -5   34.39    2.50
  -3  -8  -5   26.11    3.05
  -3   8  -6   15.25    4.82
  -3  -8  -6   17.81    2.22
  -3   8  -6   15.12    3.16
  -3   8  -6   20.41    1.58
  -3  -8  -6   20.10    1.69
  -3  -8  -6   19.67    1.86
  -3   8  -6   19.51    2.65
  -3  -8  -6   21.05    2.36
  -3  -8  -6   19.76    2.12
  -3  -8  -6   21.08    1.87
  -3  -8  -6   20.33    2.05
  -3  -8  -7   15.19    2.11
  -3   8  -7   10.21    3.12
  -3  -8  -7   16.98    1.86
  -3  -8  -7   16.61    1.67
  -3   8  -7   18.50    1.55
  -3  -8  -7   15.63    2.04
  -3  -8  -7   14.27    1.73
  -3  -8  -7   15.75    2.02
  -3   8  -7   17.36    2.81
  -3   8  -7   19.86    2.68
  -3  -8  -8  247.72   13.46
  -3  -8  -8  242.44   13.36
  -3  -8  -8  251.36   13.39
  -3  -8  -8  253.89   13.43
  -3   8  -8  254.01   13.36
  -3   8  -8  258.49   13.69
  -3   8  -8  257.79   13.73
  -3  -8  -9    2.42    1.28
  -3   8  -9    2.61    1.12
  -3  -8  -9    3.22    1.50
  -3   8  -9    3.40    2.47
  -3   8  -9    2.69    2.44
  -3  -8 -10  173.22    8.32
  -3   8 -10  176.32    8.61
  -3   8 -10  155.72    8.58
  -3  -8 -11    8.92    1.52
  -3  -8 -11    9.43    1.60
  -3   8 -11    7.61    1.96
  -3  -8 -12   25.09    1.93
  -3  -8 -12   25.22    2.09
  -3   8 -12   21.84    2.04
  -3  -8 -12   30.67    1.99
  -3   8 -12   26.98    2.14
  -3  -8 -13    0.30    0.94
  -3  -8 -13    0.03    1.05
  -3   8 -13    3.34    1.45
  -3  -8 -13    1.72    1.02
   3   9 -20    8.31    0.79
   3   9 -20    6.88    1.35
   3   9 -19    4.35    1.67
   3   9 -19    5.66    1.66
   3   9 -19    4.54    0.86
   3  -9 -19    3.90    0.95
   3  -9 -19    4.05    0.94
   3   9 -18  143.92    7.65
   3  -9 -18  135.50    7.64
   3  -9 -18  141.49    7.64
   3   9 -18  152.54    7.94
   3   9 -18  147.06    7.90
   3   9 -17    0.06    1.99
   3  -9 -17    0.74    1.02
   3   9 -17    1.04    1.03
   3  -9 -17    0.23    1.07
   3   9 -16  204.59   11.13
   3  -9 -16  201.24   10.85
   3  -9 -16  209.23   10.84
  -3  -9  16  193.14   10.78
   3  -9 -16  220.89   11.07
   3  -9 -15    3.92    2.02
   3   9 -15    0.87    2.57
   3  -9 -15    3.73    1.88
   3   9 -15    5.92    2.12
   3  -9 -15    5.55    1.18
   3   9 -15    1.82    2.25
   3  -9 -15    6.85    1.95
   3  -9 -15    5.35    1.20
  -3  -9  15    4.67    1.04
   3   9 -14  218.60   12.55
   3  -9 -14  200.04   12.52
  -3  -9  14  202.41   12.59
   3  -9 -14  216.93   11.90
  -3   9  14  201.60   11.66
   3   9 -14  211.14   12.06
   3  -9 -14  234.06   11.89
   3   9 -14  192.28   14.46
   3   9 -14  226.57   11.90
   3  -9 -14  215.37   11.60
   3  -9 -14  225.72   11.63
   3   9 -14  234.17   11.92
  -3  -9  14  221.14   11.62
   3  -9 -14  222.90   11.96
   3   9 -13    4.04    2.33
  -3  -9  13    2.87    1.10
   3  -9 -13   -2.05    1.90
  -3  -9  13    2.50    2.16
  -3   9  13    2.56    1.24
   3   9 -13    6.81    2.54
   3   9 -13    2.32    5.54
   3  -9 -13    2.92    2.01
   3   9 -13    5.77    2.14
   3  -9 -13    3.74    1.79
   3  -9 -13    3.35    1.08
   3   9 -13    4.03    2.16
   3  -9 -13    4.18    1.11
   3  -9 -13    2.34    2.12
   3  -9 -12  482.47   24.40
   3   9 -12  493.18   24.50
  -3   9  12  408.54   23.57
   3  -9 -12  432.14   23.66
  -3  -9  12  437.95   24.40
   3   9 -12  484.62   23.68
   3  -9 -12  440.66   23.46
  -3  -9  12  488.30   23.52
   3  -9 -12  391.46   23.74
   3   9 -11    8.97    2.08
   3  -9 -11    7.91    1.83
  -3  -9  11   12.09    2.51
   3  -9 -11   16.56    2.26
   3  -9 -11   11.58    1.21
  -3  -9  11   11.05    1.96
   3   9 -11   12.33    1.58
  -3  -9  11   10.35    1.30
   3  -9 -11    9.16    2.14
   3   9 -11    8.56    2.54
   3  -9 -10    6.65    2.00
   3  -9 -10    6.43    1.56
  -3  -9  10    5.67    2.21
   3   9 -10    7.23    2.20
   3   9 -10    6.86    1.89
   3   9 -10    6.98    1.38
  -3  -9  10    6.42    1.82
  -3  -9  10    6.05    1.14
   3  -9  -9    2.88    1.95
   3  -9  -9    4.51    1.37
  -3  -9   9    2.19    2.09
   3   9  -9   -0.18    2.00
   3   9  -9    0.49    1.74
  -3  -9   9    0.04    1.03
  -3  -9   9    0.29    1.55
   3  -9  -9    0.92    1.66
   3  -9  -8  279.38   15.13
   3  -9  -8  279.98   15.10
   3  -9  -8  285.49   15.65
  -3  -9   8  308.61   15.70
   3   9  -8  290.54   15.20
  -3   9   8  265.01   15.83
   3   9  -7   51.66    3.55
   3   9  -7   53.41    3.38
  -3   9   7   55.93    4.62
   3  -9  -7   47.71    3.21
   3  -9  -7   51.11    3.50
  -3  -9   7   48.76    3.09
  -3  -9   7   57.82    4.00
   3  -9  -7   49.86    3.75
   3   9  -7   51.85    3.13
   3   9  -6   79.81    4.71
   3   9  -6   83.62    4.59
  -3   9   6   79.48    5.87
  -3  -9   6   71.12    4.41
  -3  -9   6   80.84    5.19
  -3   9   6   77.22    4.75
   3  -9  -6   79.91    5.00
   3  -9  -6   84.49    4.52
  -3   9   5   83.29    6.21
   3   9  -5   79.82    4.56
  -3  -9   5   73.60    4.41
   3  -9  -5   78.98    4.52
   3  -9  -5   79.72    5.03
  -3   9   5   80.57    4.90
   3   9  -4  697.56   36.40
  -3   9   4  679.67   37.53
  -3   9   4  691.07   36.44
  -3  -9   4  641.42   37.15
   3  -9  -4  723.74   36.89
  -3   9   4  721.48   36.83
  -3  -9   3   -0.44    1.82
  -3   9   3   -0.98    3.65
   3   9  -3    0.51    1.35
   3   9  -3    3.81    4.20
  -3   9   3    1.21    1.69
  -3  -9   2  115.99    6.21
  -3  -9   2   91.92    5.84
   3   9  -2   68.61    7.10
  -3   9   2   82.31    7.33
   3   9  -2  102.60    5.41
  -3   9   2   95.31    5.60
   3  -9  -1   12.17    2.30
   3   9  -1    8.30    3.71
  -3   9   1    8.02    4.35
  -3   9   1    9.78    1.98
  -3   9   1   11.63    1.89
  -3  -9   1    9.21    2.50
  -3  -9   1    9.49    2.20
  -3  -9   1   10.25    2.05
  -3  -9   1   11.69    1.71
   3  -9   0 1011.13   53.00
  -3   9   0  989.43   52.43
  -3  -9   0 1056.40   52.32
  -3   9   0 1026.15   52.40
  -3  -9   0 1058.74   52.98
  -3  -9   0  970.79   52.43
  -3  -9   0  926.26   52.47
  -3  -9   0  982.95   52.41
   3  -9   1   13.93    2.39
  -3   9  -1   19.78    4.80
  -3  -9  -1   11.11    1.49
  -3   9  -1   12.10    2.13
  -3  -9  -1    8.18    2.14
  -3   9  -1   14.37    1.48
  -3  -9  -1   11.57    2.19
  -3  -9  -1   12.62    1.97
  -3  -9  -1   13.40    2.00
   3  -9   2   68.73    4.66
  -3   9  -2   73.03    4.42
  -3   9  -2   70.49    6.71
  -3  -9  -2   64.40    3.84
  -3  -9  -2   67.91    4.47
  -3   9  -2   72.06    4.11
  -3   9  -2   68.30    4.24
  -3  -9  -2   63.00    4.50
  -3   9  -2   57.72    3.78
  -3  -9  -2   66.68    4.16
  -3  -9  -2   70.37    4.21
   3  -9   3   14.21    2.37
  -3   9  -3   14.84    4.91
  -3   9  -3   15.22    2.64
  -3  -9  -3   10.20    1.53
  -3   9  -3   14.15    2.34
  -3  -9  -3   10.81    2.36
  -3  -9  -3   14.29    2.77
  -3   9  -3   12.20    2.16
  -3  -9  -3   12.37    2.16
  -3  -9  -3   11.69    2.14
  -3   9  -3   11.67    1.50
   3  -9   4  423.99   23.90
  -3   9  -4  441.54   23.47
  -3   9  -4  423.14   25.15
  -3  -9  -4  466.35   23.18
  -3   9  -4  457.82   23.31
  -3  -9  -4  416.48   23.29
  -3   9  -4  462.15   23.37
  -3  -9  -4  414.75   23.17
  -3  -9  -4  437.75   23.40
  -3   9  -5    7.53    2.23
   3  -9   5    3.71    1.90
  -3   9  -5    2.54    4.67
  -3   9  -5    2.87    2.83
  -3  -9  -5    4.29    1.37
  -3   9  -5    2.41    2.33
  -3   9  -5    4.46    2.14
  -3  -9  -5    7.07    2.12
  -3  -9  -5    2.89    1.72
  -3  -9  -5    3.61    1.38
  -3  -9  -5    3.69    1.07
  -3   9  -6  109.99    6.08
  -3  -9  -6  102.02    5.97
  -3   9  -6  104.39    5.58
  -3  -9  -6  100.05    5.63
  -3  -9  -6  103.50    5.75
  -3  -9  -6  107.62    5.70
  -3  -9  -6  108.08    5.84
  -3  -9  -6   85.89    5.88
  -3   9  -6   85.41    6.42
  -3   9  -6   96.31    8.21
  -3   9  -7   -0.26    2.92
  -3  -9  -7   -1.34    1.76
  -3   9  -7   -0.40    2.25
  -3  -9  -7    1.39    1.37
  -3  -9  -7   -1.39    1.67
  -3  -9  -7    0.25    1.11
  -3  -9  -7   -0.43    1.61
  -3   9  -8   36.15    3.31
  -3   9  -8   36.25    3.14
  -3  -9  -8   35.35    2.56
   3  -9   9   44.67    2.78
  -3   9  -9   52.01    3.59
  -3   9  -9   55.13    3.77
  -3  -9  -9   41.36    3.05
  -3   9 -10    1.71    1.88
  -3   9 -10    4.04    2.01
  -3  -9 -10    1.56    1.30
  -3  -9 -10    4.39    1.36
   3  -9  10    2.01    0.81
  -3  -9 -11    3.72    1.18
  -3  -9 -11    4.08    1.23
  -3   9 -11    2.36    1.67
  -3   9 -11    5.20    1.81
  -3   9 -12  164.69    8.71
  -3  -9 -12  156.27    8.66
  -3   9 -12  166.51    8.71
  -3  -9 -13    2.33    0.74
   3  10 -19   -0.25    1.34
   3  10 -19    1.34    1.25
   3 -10 -18  157.33    8.47
   3  10 -18  160.36    8.48
   3  10 -18  162.99    8.66
   3  10 -17   38.24    2.76
   3 -10 -17   33.67    2.23
   3  10 -17   36.05    2.22
   3 -10 -17   37.46    2.22
  -3 -10  17   33.27    2.08
   3 -10 -16   16.73    1.95
   3  10 -16   16.83    2.37
   3  10 -16   16.71    2.18
  -3 -10  16   16.46    1.26
   3  10 -16   16.47    1.41
   3 -10 -16   10.95    1.37
   3 -10 -16   17.47    1.39
   3 -10 -15    1.19    1.85
   3  10 -15    3.81    1.97
   3 -10 -15    2.60    1.07
   3  10 -15    4.07    2.25
   3 -10 -15    2.26    1.84
   3  10 -15    0.73    2.00
   3 -10 -15    2.37    1.02
  -3 -10  15    2.87    0.96
  -3  10  14  184.67   11.53
   3 -10 -14  208.12   11.70
   3  10 -14  202.75   11.89
   3 -10 -14  236.47   11.77
   3  10 -14  220.53   11.77
   3 -10 -14  214.14   11.46
   3  10 -14  232.08   11.74
  -3 -10  14  235.27   11.50
   3 -10 -14  217.81   11.80
   3  10 -13   10.36    2.48
  -3 -10  13   11.96    1.32
   3 -10 -13    4.58    2.02
   3  10 -13   13.50    2.72
   3  10 -13   12.73    5.96
   3 -10 -13    9.76    1.83
   3  10 -13   14.88    2.29
  -3 -10  13   12.16    2.56
  -3  10  13   10.96    1.52
   3  10 -13   12.75    2.19
   3 -10 -13   10.45    1.23
   3 -10 -13   12.97    2.26
   3  10 -12    1.00    2.21
  -3 -10  12    2.03    1.10
   3 -10 -12    2.27    1.90
   3  10 -12   -1.39    5.87
   3 -10 -12    2.01    1.55
   3  10 -12    2.03    2.04
  -3  10  12    2.20    1.33
  -3 -10  12    1.06    2.25
   3  10 -12    1.10    1.92
   3 -10 -12    1.82    0.92
   3 -10 -12    3.87    2.13
   3  10 -11   22.57    2.81
   3 -10 -11   17.65    2.05
   3  10 -11   19.23    6.21
   3  10 -11   25.32    2.54
  -3 -10  11   18.65    3.00
   3 -10 -11   23.81    2.64
   3  10 -11   21.83    2.32
  -3 -10  11   20.14    1.76
   3 -10 -11   18.03    2.65
  -3 -10  11   18.16    2.46
   3  10 -11   22.29    1.96
   3  10 -11   21.26    3.08
   3  10 -10  101.56    5.85
   3  10 -10  103.48    5.66
   3 -10 -10   91.31    5.48
  -3 -10  10   99.42    6.47
   3 -10 -10  102.74    5.71
  -3 -10  10   93.65    5.36
   3  10 -10   93.45    5.38
  -3 -10  10   92.70    6.03
   3  10  -9   24.66    2.71
   3 -10  -9   20.31    2.03
  -3 -10   9   25.62    3.15
   3 -10  -9   24.42    2.55
  -3 -10   9   23.27    1.86
   3  10  -9   18.61    3.11
   3 -10  -9   26.25    2.71
  -3 -10   9   24.57    2.70
   3 -10  -8  865.57   45.09
  -3 -10   8  757.77   45.84
   3 -10  -8  871.47   45.07
   3  10  -8  835.67   45.14
   3  10  -8  871.23   45.08
  -3  10   8  834.76   45.86
  -3 -10   8  919.56   45.74
   3 -10  -8  902.53   45.70
   3 -10  -7   -1.13    1.95
   3 -10  -7    0.54    1.24
  -3 -10   7    0.37    1.04
  -3 -10   7    0.16    1.82
   3  10  -7   -0.59    1.30
   3 -10  -7    0.46    1.61
   3  10  -7   -0.24    1.97
   3  10  -7    0.80    1.67
  -3  10   7   -1.41    2.86
   3  10  -6   65.30    4.15
   3  10  -6   71.97    4.00
  -3  10   6   58.28    5.26
  -3  10   6   55.77    3.94
   3 -10  -6   69.33    3.88
   3 -10  -6   66.18    4.12
  -3 -10   6   67.29    3.78
  -3 -10   6   59.45    4.51
   3 -10  -6   71.12    4.50
   3  10  -5   12.44    1.96
   3  10  -5    8.65    4.82
   3  10  -5    7.37    1.69
  -3  10   5    7.81    3.50
  -3  10   5   10.68    1.81
  -3 -10   5    8.37    1.22
   3 -10  -5    7.56    1.84
   3 -10  -5    8.66    1.41
   3 -10  -4 1073.01   54.03
  -3 -10   4 1084.22   53.96
   3  10  -4 1034.85   53.98
  -3  10   4  998.46   54.02
  -3  10   4  971.33   55.14
  -3 -10   3   26.91    3.07
  -3 -10   3   31.56    2.97
  -3 -10   3   26.17    1.94
   3  10  -3   30.54    2.25
  -3  10   3   36.70    4.57
  -3  10   3   30.80    2.53
   3  10  -3   19.84    4.98
  -3 -10   2    6.07    2.57
  -3  10   2    9.82    4.02
   3  10  -2    4.32    1.41
   3  10  -2    0.81    3.98
  -3  10   2    2.93    1.92
  -3 -10   2    3.99    1.91
  -3 -10   2    3.35    0.98
  -3 -10   2    5.02    1.99
  -3  10   1   60.40    3.50
  -3 -10   1   55.37    3.99
  -3  10   1   49.07    5.81
   3  10  -1   41.66    5.03
  -3  10   1   53.58    3.62
  -3 -10   1   53.86    4.13
  -3 -10   1   45.14    3.33
  -3 -10   1   46.15    3.55
   3 -10   0    8.75    2.25
  -3  10   0    8.74    2.20
  -3  10   0   13.37    2.06
  -3 -10   0   13.95    2.34
  -3 -10   0   12.18    1.82
  -3 -10   0   14.21    2.21
  -3 -10   0   15.23    2.02
   3 -10   1   11.95    2.47
  -3 -10  -1    9.47    1.50
  -3  10  -1   17.37    2.25
  -3  10  -1   14.32    1.98
  -3  10  -1   12.96    1.58
  -3 -10  -1    8.97    2.29
  -3 -10  -1   12.45    2.00
  -3 -10  -1   11.10    1.96
  -3 -10  -1   13.25    2.28
   3 -10   2  318.11   19.48
  -3  10  -2  309.95   20.60
  -3 -10  -2  347.41   18.73
  -3  10  -2  369.16   18.90
  -3  10  -2  369.06   18.82
  -3  10  -2  342.86   18.68
  -3 -10  -2  344.00   19.40
  -3 -10  -2  376.08   18.92
  -3 -10  -2  371.11   18.93
   3 -10   3   -1.47    2.07
  -3  10  -3   -0.71    4.56
  -3  10  -3   -0.45    2.47
  -3 -10  -3   -0.09    1.25
  -3 -10  -3    0.71    2.20
  -3  10  -3    1.25    2.12
  -3  10  -3    1.11    1.81
  -3 -10  -3    0.21    1.82
  -3 -10  -3    2.84    1.90
  -3  10  -3   -1.06    1.26
  -3  10  -4   79.45    5.61
  -3  10  -4   74.93    4.52
   3 -10   4   72.90    5.46
  -3  10  -4   79.52    5.30
  -3  10  -4   79.05    7.42
  -3 -10  -4   87.98    4.62
  -3  10  -4   85.67    4.90
  -3 -10  -4   76.54    4.98
  -3  10  -4   88.67    5.06
  -3 -10  -4   73.94    4.59
  -3 -10  -4   87.92    4.99
  -3  10  -5   29.79    5.43
  -3  10  -5   29.29    3.56
  -3 -10  -5   29.97    2.45
  -3  10  -5   43.15    3.22
  -3  10  -5   41.03    2.98
  -3 -10  -5   36.54    3.04
  -3 -10  -5   30.92    2.65
  -3  10  -5   27.18    3.40
  -3  10  -6   45.38    4.12
  -3 -10  -6   40.60    3.43
  -3 -10  -6   51.21    3.21
  -3  10  -6   57.19    3.82
  -3 -10  -6   56.81    3.59
  -3  10  -6   55.85    3.64
  -3 -10  -6   51.54    3.33
  -3 -10  -6   50.31    3.30
  -3 -10  -7    5.79    1.75
  -3  10  -7    2.18    2.73
  -3  10  -7    3.56    2.07
  -3 -10  -7    1.33    1.36
  -3 -10  -7    2.47    1.59
  -3 -10  -7    1.68    1.53
   3 -10   8  594.94   32.51
  -3 -10  -8  638.64   32.51
  -3  10  -8  608.93   32.72
  -3  10  -8  650.20   32.70
  -3 -10  -8  619.44   32.57
  -3  10  -9    9.07    2.05
  -3 -10  -9   10.13    1.42
  -3 -10  -9   10.53    1.37
   3 -10   9    9.09    1.07
  -3 -10 -10   41.53    2.65
   3 -10  10   39.11    2.44
  -3 -10 -10   47.34    2.61
  -3  10 -10   47.16    2.98
  -3 -10 -11    1.97    1.01
  -3  10 -11    5.28    1.36
  -3  10 -11    3.69    1.49
  -3  10 -12   29.40    1.94
  -3  10 -12   31.76    1.97
   3  11 -18  183.51    9.77
   3  11 -17   18.74    1.93
   3  11 -17   17.50    1.78
   3 -11 -17   15.84    1.20
  -3 -11  17   14.46    1.09
   3  11 -16   19.28    2.17
   3  11 -16   23.42    2.03
  -3 -11  16   20.83    1.40
   3  11 -16   19.88    1.45
   3 -11 -16   17.64    1.40
   3 -11 -15   -2.83    1.63
   3  11 -15   -1.06    1.83
   3  11 -15    0.89    1.94
   3 -11 -15    2.19    1.68
   3  11 -15    0.45    1.73
   3 -11 -15   -0.11    0.87
  -3 -11  15   -0.29    0.86
   3 -11 -14  126.49    6.85
   3  11 -14  118.63    6.86
   3 -11 -14  115.73    6.47
   3  11 -14  125.98    6.77
   3  11 -14  138.45    6.95
  -3 -11  14  132.92    6.56
   3 -11 -14  135.47    6.90
   3  11 -13    1.72    1.77
   3  11 -13    4.31    2.12
  -3  11  13    1.65    1.23
  -3 -11  13    1.24    1.03
   3  11 -13    3.21    2.02
   3  11 -12  219.07   16.78
   3  11 -12  300.15   14.61
   3 -11 -12  260.38   14.46
  -3 -11  12  239.23   15.36
  -3  11  12  236.76   14.48
   3  11 -12  278.42   14.47
   3  11 -12  278.48   14.59
  -3 -11  12  303.13   14.40
   3 -11 -12  246.70   15.27
   3  11 -12  258.40   15.30
   3 -11 -11    6.14    2.15
  -3 -11  11    0.22    2.38
  -3  11  11    4.19    1.49
  -3 -11  11    5.87    1.68
   3  11 -11    5.45    1.44
  -3 -11  11    3.43    1.16
   3  11 -11    2.27    2.15
   3  11 -11    1.76    2.42
   3 -11 -11    6.16    1.46
   3  11 -11    8.16    5.43
   3  11 -11    2.34    1.96
   3  11 -10   29.86    3.00
   3  11 -10   26.86    2.63
   3 -11 -10   27.95    2.25
  -3 -11  10   32.62    3.36
   3 -11 -10   31.65    2.78
  -3 -11  10   29.12    2.07
  -3 -11  10   29.05    2.85
   3  11 -10   31.47    2.22
   3 -11 -10   23.19    2.81
   3 -11  -9   62.22    3.99
   3 -11  -9   55.25    3.55
  -3 -11   9   54.44    4.78
  -3 -11   9   64.33    4.37
   3  11  -9   58.52    4.75
   3 -11  -9   52.01    4.33
   3  11  -9   56.15    4.11
   3  11  -9   51.42    7.23
   3  11  -8  259.21   14.86
   3  11  -8  235.86   17.07
   3  11  -8  284.44   14.77
  -3 -11   8  254.63   15.61
   3 -11  -8  270.27   14.67
   3 -11  -8  282.17   14.80
   3  11  -8  257.61   14.70
  -3 -11   8  302.32   14.65
  -3 -11   8  292.50   15.44
   3  11  -8  266.28   15.65
   3 -11  -8  280.85   15.44
   3 -11  -7    5.35    2.11
  -3 -11   7    8.52    2.43
   3 -11  -7    7.05    1.35
  -3 -11   7    5.70    2.13
  -3 -11   7    6.07    1.19
   3  11  -7    6.39    1.48
   3  11  -7    6.69    1.81
   3  11  -7    5.28    2.16
  -3  11   7    6.23    3.00
   3  11  -7    3.71    5.22
   3  11  -6   44.31    3.43
   3  11  -6   55.57    3.25
   3  11  -6   39.77    6.36
  -3  11   6   46.25    3.24
  -3  11   6   37.79    4.70
   3 -11  -6   49.30    3.01
   3 -11  -6   53.39    3.40
  -3 -11   6   47.26    2.92
  -3 -11   6   49.73    3.85
   3  11  -6   46.08    3.02
   3 -11  -5   36.36    2.97
  -3 -11   5   43.23    3.40
   3 -11  -5   36.31    2.59
  -3 -11   5   38.66    2.48
  -3  11   5   39.57    2.92
   3  11  -5   35.64    3.00
  -3  11   5   42.91    4.67
   3  11  -5   43.53    2.81
  -3  11   4  214.39   12.02
   3  11  -4  220.45   11.93
  -3  11   4  230.39   13.47
   3 -11  -4  219.78   11.93
  -3 -11   4  222.42   12.13
  -3 -11   4  230.72   11.85
  -3 -11   4  259.13   12.83
  -3 -11   3   20.85    2.84
  -3 -11   3   15.10    2.67
  -3 -11   3   17.85    1.52
  -3  11   3   13.62    4.13
   3  11  -3   19.54    1.95
   3  11  -3   10.42    4.43
  -3  11   3   18.90    2.32
  -3  11   2  209.64   12.77
  -3  11   2  203.10   11.02
   3  11  -2  204.96   10.83
   3  11  -2  173.26   12.37
  -3 -11   2  198.38   11.01
  -3 -11   2  220.90   11.13
  -3 -11   2  197.57   10.74
  -3 -11   2  205.05   11.65
  -3 -11   1   10.75    2.69
  -3  11   1    7.98    4.30
  -3  11   1   10.21    2.26
  -3 -11   1   13.12    2.41
  -3 -11   1    9.73    1.71
  -3 -11   1   13.95    2.28
  -3 -11   1   11.05    2.05
  -3 -11   0  324.69   16.52
  -3  11   0  293.88   18.24
  -3  11   0  287.84   16.48
  -3 -11   0  320.18   17.12
  -3  11   0  310.66   16.25
  -3 -11   0  310.03   16.38
  -3 -11   0  311.29   16.51
  -3 -11   0  298.23   16.37
  -3  11  -1    0.56    1.91
  -3  11  -1    0.97    2.25
  -3  11  -1   -0.52    1.32
  -3 -11  -1   -0.17    1.87
  -3 -11  -1    2.60    1.65
  -3 -11  -1    1.45    1.97
  -3 -11  -1    0.78    1.58
   3 -11   2   21.96    3.05
  -3  11  -2   29.55    5.36
  -3  11  -2   35.40    2.80
  -3  11  -2   31.94    2.51
  -3  11  -2   31.85    2.24
  -3 -11  -2   33.04    2.94
  -3 -11  -2   29.15    2.69
  -3 -11  -2   30.67    2.52
   3 -11   3    1.71    2.17
  -3  11  -3    5.34    4.47
  -3  11  -3    7.74    2.54
  -3 -11  -3    6.22    1.36
  -3  11  -3    9.53    2.20
  -3  11  -3    8.01    1.86
  -3 -11  -3    7.46    2.30
  -3 -11  -3    5.62    1.84
  -3  11  -3    7.68    1.44
  -3 -11  -4  176.40    9.01
  -3  11  -4  150.02   11.04
  -3  11  -4  163.47    9.25
  -3 -11  -4  157.47    8.76
  -3  11  -4  180.12    9.08
  -3 -11  -4  171.80    9.03
  -3  11  -4  179.14    8.94
  -3 -11  -4  150.57    8.85
  -3  11  -4  131.16    9.64
  -3  11  -4  154.02    8.69
  -3  11  -5   32.66    2.89
  -3 -11  -5   32.19    2.77
  -3  11  -5   29.27    2.62
  -3 -11  -5   25.03    2.08
  -3 -11  -5   21.30    2.26
  -3  11  -5   21.83    3.18
  -3 -11  -5   20.40    2.44
  -3 -11  -6  194.82   12.47
  -3  11  -6  225.67   12.79
  -3 -11  -6  227.13   12.40
  -3  11  -6  248.52   12.56
  -3 -11  -6  262.91   12.58
  -3  11  -6  259.73   12.68
  -3 -11  -6  220.42   12.43
  -3 -11  -6  240.54   12.43
  -3 -11  -7    9.99    1.58
  -3  11  -7    9.97    2.66
  -3  11  -7   11.75    2.04
  -3  11  -7    9.62    2.01
  -3 -11  -7   10.68    1.48
  -3 -11  -7   10.06    1.60
   3 -11   7   13.23    1.31
   3 -11   8   -0.16    0.88
  -3  11  -8   -2.76    1.75
  -3  11  -8    1.03    1.74
  -3 -11  -8    1.09    1.16
   3 -11   9   22.56    1.58
  -3  11  -9   28.22    2.18
  -3  11  -9   26.54    2.21
  -3 -11  -9   21.17    1.77
   3 -11  10    0.62    0.59
  -3  11 -10   -1.06    1.41
  -3 -11 -11    2.02    0.87
  -3  11 -11    0.39    0.89
   3  12 -17    8.45    1.40
   3  12 -17    9.13    1.17
  -3 -12  17    7.46    0.67
   3  12 -16  147.40    7.35
   3  12 -16  139.77    7.45
  -3 -12  16  128.82    7.22
   3 -12 -15   12.12    1.66
   3  12 -15   13.53    1.85
   3  12 -15   10.19    1.59
  -3 -12  15   10.44    1.05
   3  12 -14   51.06    3.34
   3 -12 -14   53.35    3.26
  -3 -12  14   46.42    2.80
   3  12 -14   55.42    3.32
   3  12 -14   52.20    3.09
   3  12 -13   90.13    5.33
   3  12 -13  100.79    5.27
  -3 -12  13   88.62    4.90
   3  12 -12    8.09    1.98
  -3 -12  12    8.40    1.17
  -3  12  12    5.73    1.45
   3  12 -12    7.83    2.02
   3  12 -11    1.57    1.94
  -3 -12  11    1.30    1.05
   3  12 -11   -1.16    1.33
   3  12 -11   -1.14    1.90
  -3  12  11    0.68    1.34
   3 -12 -11   -2.29    1.97
   3 -12 -10  223.38   10.52
   3  12 -10  187.18   10.41
   3  12 -10  206.63   10.29
  -3 -12  10  182.79   10.97
   3  12 -10  158.30   10.57
  -3 -12  10  153.50   11.24
   3  12  -9    5.89    1.75
   3 -12  -9    2.43    2.07
  -3 -12   9    0.35    1.96
   3  12  -9    3.40    2.29
   3  12  -9   -1.30    5.13
   3  12  -9    1.73    2.26
  -3 -12   9    2.73    2.31
   3  12  -8   83.39    6.00
   3  12  -8   97.84    8.72
   3  12  -8   99.30    5.86
  -3 -12   8  107.91    6.48
   3  12  -8   98.85    6.81
   3 -12  -8  107.91    5.94
  -3 -12   8  110.83    5.63
  -3 -12   8   83.63    6.74
   3 -12  -7    2.36    2.06
  -3 -12   7    3.40    1.10
  -3 -12   7    7.42    2.01
   3  12  -7    3.58    1.84
   3  12  -7    3.34    2.14
[truncated: 1,323,318 more chars]
